# Supplementary material for: LRRC19—A Bridge between Selenium Adjuvant Therapy and Renal Clear Cell Carcinoma: A Study Based on Datamining
Source: Genes (Basel). 2020 Apr 17;11(4):440. doi: 10.3390/genes11040440 (PMC7230350; doi:10.3390/genes11040440)
Supplement: Supplementary file 1 [file genes-11-00440-s001.zip]

Archive with 10 entries (9 files):
- Genes_Supplementary meterial/
- __MACOSX/._Genes_Supplementary meterial
- Genes_Supplementary meterial/Table S1.xlsx
- __MACOSX/Genes_Supplementary meterial/._Table S1.xlsx
- Genes_Supplementary meterial/.DS_Store
- __MACOSX/Genes_Supplementary meterial/._.DS_Store
- Genes_Supplementary meterial/Table S3.xlsx
- __MACOSX/Genes_Supplementary meterial/._Table S3.xlsx
- Genes_Supplementary meterial/Table S2.xlsx
- __MACOSX/Genes_Supplementary meterial/._Table S2.xlsx
