# Supplementary material for: LRRC19—A Bridge between Selenium Adjuvant Therapy and Renal Clear Cell Carcinoma: A Study Based on Datamining
Source: Genes (Basel). 2020 Apr 17;11(4):440. doi: 10.3390/genes11040440 (PMC7230350; doi:10.3390/genes11040440)
Supplement: Supplementary file 1 [file genes-11-00440-s001.zip › Genes_Supplementary meterial/Table S1.xlsx]

## Sheet: DIO1
AACS	0.329784	5.47539e-15	6.30734e-13	520	533
ABAT	0.395421	2.15203e-21	9.03807e-19	520	533
ABCB5	0.336492	1.41342e-15	1.83827e-13	520	394
ABCC6P1	0.306113	5.02085e-13	3.52666e-11	520	521
ABCC6	0.323503	1.88857e-14	1.91314e-12	520	533
ACAD10	0.345405	2.21939e-16	3.54593e-14	520	533
ACOT12	0.417466	6.82608e-24	5.50428e-21	520	237
ACOX1	0.401862	4.18793e-22	2.41213e-19	520	533
ACSF2	0.3263	1.09214e-14	1.15876e-12	520	533
ACSF3	0.328561	6.98456e-15	7.82232e-13	520	533
ACSM2A	0.303589	7.94109e-13	5.19755e-11	520	530
ACSM2B	0.306706	4.50578e-13	3.18709e-11	520	525
ACTL8	0.336648	1.36906e-15	1.79214e-13	520	156
ACY1	0.46745	2.74062e-30	7.8926e-27	520	533
ADH6	0.375567	2.67931e-19	7.10686e-17	520	530
AFMID	0.398188	1.07009e-21	5.01673e-19	520	533
AGPAT3	0.367441	1.75797e-18	4.1276e-16	520	533
AGXT2L1	0.350156	8.07271e-17	1.42752e-14	520	361
AGXT2	0.339733	7.25934e-16	1.02336e-13	520	521
AGXT	0.376664	2.07027e-19	5.63982e-17	520	505
AIFM1	0.419909	3.51347e-24	3.72779e-21	520	533
AKR1C4	0.333913	2.38838e-15	3.00921e-13	520	423
ALDH1B1	0.396841	1.50466e-21	6.74052e-19	520	533
ALDH2	0.330796	4.47321e-15	5.2428e-13	520	533
ALDH4A1	0.399812	7.07924e-22	3.67136e-19	520	533
ALDH8A1	0.395807	1.95278e-21	8.46715e-19	520	533
ALDOB	0.400124	6.53601e-22	3.56106e-19	520	532
AMACR	0.321541	2.76402e-14	2.65333e-12	520	533
AMBP	0.302905	8.98564e-13	5.75052e-11	520	531
ANGPTL3	0.388946	1.07628e-20	3.8744e-18	520	523
ANGPTL7	0.328566	6.97694e-15	7.82232e-13	520	337
ANK2	0.305441	5.67516e-13	3.94502e-11	520	533
ANXA9	0.445959	2.08179e-27	4.66297e-24	520	533
AP3S2	0.304283	7.00377e-13	4.69799e-11	520	533
APBA2	0.30178	1.1e-12	6.90355e-11	520	533
APOC3	0.414462	1.53381e-23	1.10429e-20	520	295
AQP11	0.316342	7.48425e-14	6.36603e-12	520	532
ARAP3	-0.303989	7.38649e-13	4.88211e-11	520	533
ARX	0.355022	2.81427e-17	5.20484e-15	520	370
ASB15	0.326764	9.96644e-15	1.08018e-12	520	260
ASXL3	-0.386935	1.76148e-20	6.12237e-18	520	520
ATP5G3	0.34385	3.0792e-16	4.73845e-14	520	533
ATP6V0A1	0.340405	6.31678e-16	9.09572e-14	520	533
ATP6V1C1	0.372848	5.05765e-19	1.2906e-16	520	533
ATRNL1	0.304484	6.75314e-13	4.56834e-11	520	519
B4GALT4	0.313727	1.22608e-13	9.8472e-12	520	533
BCMO1	0.327645	8.3751e-15	9.27658e-13	520	530
BMP7	0.304485	6.75254e-13	4.56834e-11	520	443
BRP44	0.345374	2.23391e-16	3.54593e-14	520	533
BTBD3	-0.312597	1.51523e-13	1.19786e-11	520	533
BUD13	-0.30423	7.07137e-13	4.70468e-11	520	533
C13orf15	-0.302848	9.07741e-13	5.79087e-11	520	533
C16orf5	0.344358	2.76742e-16	4.32469e-14	520	533
C18orf54	-0.301766	1.10271e-12	6.90355e-11	520	533
C19orf12	0.318632	4.83765e-14	4.41277e-12	520	533
C1orf74	0.307585	3.83514e-13	2.76116e-11	520	533
C1orf85	0.358325	1.36194e-17	2.77328e-15	520	533
C20orf24	0.312877	1.43802e-13	1.1413e-11	520	533
C20orf26	0.32647	1.05601e-14	1.12636e-12	520	505
C2orf18	0.430978	1.61652e-25	2.03671e-22	520	533
C2orf54	0.407612	9.42269e-23	5.936e-20	520	430
C2	0.309139	2.88116e-13	2.15916e-11	520	533
C3orf66	0.330406	4.83661e-15	5.6359e-13	520	373
C5	0.302101	1.03847e-12	6.54205e-11	520	533
C6orf115	0.36525	2.89264e-18	6.47918e-16	520	533
CALML3	0.311371	1.90492e-13	1.46387e-11	520	406
CAPN3	0.444721	3.00746e-27	5.82189e-24	520	533
CAV1	-0.399596	7.47867e-22	3.76906e-19	520	533
CBARA1	0.308451	3.27116e-13	2.40669e-11	520	533
CCDC51	0.317822	5.64681e-14	4.99326e-12	520	533
CCDC64	0.339497	7.62289e-16	1.05253e-13	520	533
CCL15	0.367692	1.65998e-18	3.98375e-16	520	511
CDCA7L	-0.326543	1.041e-14	1.11626e-12	520	533
CDH13	-0.303319	8.33788e-13	5.40461e-11	520	533
CDH17	0.38449	3.19196e-20	1.07245e-17	520	499
CDKN2B	-0.305658	5.45523e-13	3.80526e-11	520	533
CHN2	0.309955	2.47759e-13	1.87766e-11	520	532
CHRNB4	0.418405	5.29139e-24	4.56635e-21	520	432
CIAPIN1	0.319037	4.47676e-14	4.12087e-12	520	533
CLCN7	0.332421	3.22792e-15	3.96779e-13	520	533
CLSTN2	0.314358	1.08891e-13	8.95975e-12	520	532
CNTN3	0.377323	1.77212e-19	5.03157e-17	520	466
COQ9	0.309187	2.85578e-13	2.14812e-11	520	533
CPEB1	0.307839	3.66071e-13	2.64503e-11	520	471
CPN1	0.404265	2.25313e-22	1.33591e-19	520	240
CPN2	0.383247	4.31067e-20	1.37065e-17	520	481
CPNE2	-0.336972	1.28123e-15	1.68813e-13	520	533
CPNE6	0.313785	1.21268e-13	9.7786e-12	520	274
CRYAB	0.337723	1.09832e-15	1.48598e-13	520	533
CRYBB3	0.411355	3.51201e-23	2.35995e-20	520	496
CSGALNACT1	-0.364442	3.4724e-18	7.52689e-16	520	533
CTSA	0.317878	5.58683e-14	4.9834e-12	520	533
CYP17A1	0.366806	2.03162e-18	4.70753e-16	520	508
CYP2B6	0.356886	1.87034e-17	3.72641e-15	520	370
CYP3A5	0.371819	6.42241e-19	1.61837e-16	520	533
CYP4F2	0.407718	9.16362e-23	5.936e-20	520	402
CYP4F3	0.36505	3.02695e-18	6.70552e-16	520	518
DAO	0.425251	8.06404e-25	9.03128e-22	520	513
DBI	0.388959	1.07295e-20	3.8744e-18	520	533
DECR1	0.313285	1.33211e-13	1.06142e-11	520	533
DGAT2	0.418881	4.64957e-24	4.50658e-21	520	533
DIO1	1	1e-50	1e-46	520	520
DNMT3L	0.418306	5.4364e-24	4.56635e-21	520	264
DPP3	0.334879	1.96346e-15	2.5211e-13	520	533
DUSP3	0.310169	2.38159e-13	1.81172e-11	520	533
ECHS1	0.308452	3.27029e-13	2.40669e-11	520	533
EEF1A2	0.318817	4.66959e-14	4.27883e-12	520	529
ELF5	0.311554	1.84098e-13	1.42193e-11	520	374
ENPP1	0.326681	1.01313e-14	1.09218e-12	520	533
F11	0.367434	1.76087e-18	4.1276e-16	520	489
FA2H	0.330964	4.32521e-15	5.1988e-13	520	532
FABP1	0.478613	7.22725e-32	2.42824e-28	520	460
FADS6	0.326984	9.54315e-15	1.04554e-12	520	311
FAM151A	0.356805	1.90397e-17	3.72641e-15	520	519
FAM40B	0.447461	1.32965e-27	3.35055e-24	520	533
FCAMR	0.390911	6.62831e-21	2.52113e-18	520	527
FGFR4	0.304256	7.03801e-13	4.69799e-11	520	533
FKBP7	-0.344373	2.75886e-16	4.32469e-14	520	533
FLJ16779	0.302474	9.70963e-13	6.15524e-11	520	471
FN3K	0.322362	2.35779e-14	2.34016e-12	520	533
FOXJ2	-0.321377	2.85328e-14	2.71317e-12	520	533
FOXN4	0.380875	7.61887e-20	2.3271e-17	520	285
FUT6	0.300301	1.43329e-12	8.86307e-11	520	530
GABRD	-0.317822	5.64742e-14	4.99326e-12	520	533
GALM	0.392375	4.60975e-21	1.82212e-18	520	533
GCNT3	0.366354	2.25151e-18	5.15774e-16	520	532
GDA	0.371014	7.73843e-19	1.92591e-16	520	532
GJB4	0.317221	6.3322e-14	5.50219e-12	520	439
GNPDA1	0.31705	6.54154e-14	5.65969e-12	520	533
GPD1	0.399799	7.10269e-22	3.67136e-19	520	533
GPR116	-0.312407	1.57013e-13	1.2316e-11	520	533
GPR137B	0.347812	1.33265e-16	2.23873e-14	520	533
GPX3	0.340969	5.61952e-16	8.20898e-14	520	533
GREB1	0.373985	3.88064e-19	1.00295e-16	520	531
GSS	0.330873	4.40436e-15	5.22279e-13	520	533
HABP2	0.308351	3.33144e-13	2.43328e-11	520	529
HCN4	0.325056	1.39428e-14	1.44883e-12	520	497
HECW1	0.325174	1.36243e-14	1.42307e-12	520	508
HEY1	-0.356744	1.92965e-17	3.74036e-15	520	533
HGD	0.323894	1.74989e-14	1.7998e-12	520	533
HMGB3	0.334007	2.34325e-15	2.97092e-13	520	533
HOXD10	-0.305265	5.86033e-13	4.05974e-11	520	532
HOXD8	-0.346782	1.6586e-16	2.69643e-14	520	533
HOXD9	-0.304295	6.98813e-13	4.69799e-11	520	533
HRG	0.354476	3.17072e-17	5.75842e-15	520	328
HRSP12	0.313644	1.24536e-13	9.96241e-12	520	533
IGFBPL1	0.330956	4.33255e-15	5.1988e-13	520	182
IGSF11	0.400404	6.08467e-22	3.40725e-19	520	521
IL17RB	0.342246	4.30706e-16	6.52827e-14	520	533
INHBC	0.308558	3.20685e-13	2.3855e-11	520	510
IPO13	0.388684	1.14788e-20	4.05966e-18	520	533
ITLN1	0.321921	2.56802e-14	2.51304e-12	520	409
IYD	0.344313	2.79358e-16	4.33199e-14	520	519
KCNJ13	0.323226	1.99329e-14	2.00913e-12	520	503
KDELC2	-0.355735	2.40801e-17	4.57953e-15	520	533
KIAA1211	0.309483	2.70403e-13	2.04159e-11	520	533
KIAA1328	-0.330902	4.37941e-15	5.22279e-13	520	533
KIAA1598	0.321008	3.06415e-14	2.88646e-12	520	533
KLRG2	0.315465	8.8359e-14	7.39099e-12	520	265
KNG1	0.321785	2.63695e-14	2.56803e-12	520	415
KRT20	0.302787	9.17776e-13	5.83642e-11	520	213
KY	0.342131	4.41138e-16	6.63649e-14	520	507
LACTB2	0.304946	6.20976e-13	4.26529e-11	520	533
LASS2	0.30412	7.21419e-13	4.78391e-11	520	533
LEAP2	0.337667	1.1112e-15	1.49337e-13	520	533
LGI3	0.380392	8.5503e-20	2.53479e-17	520	457
LHCGR	0.481813	2.48566e-32	1.00217e-28	520	215
LOC100130872	0.322985	2.08908e-14	2.09522e-12	520	533
LOC100131193	0.316417	7.37746e-14	6.30179e-12	520	533
LOC146336	0.314204	1.12082e-13	9.17714e-12	520	341
LOC148709	0.34744	1.44217e-16	2.36363e-14	520	521
LOC284749	0.431776	1.28878e-25	1.73203e-22	520	523
LOC340094	0.383208	4.35148e-20	1.37065e-17	520	123
LOXL2	-0.306666	4.53888e-13	3.19928e-11	520	533
LRRC19	0.348498	1.15134e-16	1.96693e-14	520	532
LRRC43	0.315757	8.36046e-14	7.05182e-12	520	513
LRRC49	-0.314719	1.0172e-13	8.40402e-12	520	533
MCCD1	0.326829	9.83874e-15	1.0721e-12	520	404
MDH1	0.376843	1.98443e-19	5.48001e-17	520	533
MECOM	-0.341443	5.09138e-16	7.54685e-14	520	533
MIPOL1	-0.325373	1.31016e-14	1.38281e-12	520	533
MOGAT2	0.306071	5.06021e-13	3.54197e-11	520	186
MRGPRE	0.315219	9.25609e-14	7.71048e-12	520	190
MS4A10	0.356826	1.89527e-17	3.72641e-15	520	254
MTTP	0.308366	3.32264e-13	2.43328e-11	520	502
MVK	0.333483	2.60552e-15	3.24227e-13	520	533
MYO7B	0.362827	4.9958e-18	1.06011e-15	520	533
NAT2	0.31729	6.24964e-14	5.45396e-12	520	508
NDUFB3	0.311357	1.90981e-13	1.46387e-11	520	533
NDUFS2	0.314187	1.12444e-13	9.17714e-12	520	533
NECAB2	0.339803	7.15494e-16	1.01575e-13	520	520
NGB	0.304754	6.43054e-13	4.39435e-11	520	147
NIPSNAP1	0.317985	5.4742e-14	4.92653e-12	520	533
NIT2	0.339498	7.62046e-16	1.05253e-13	520	533
NKAIN4	0.407201	1.04906e-22	6.4085e-20	520	521
NOX4	0.321587	2.74003e-14	2.64289e-12	520	533
NPHS2	0.339872	7.05358e-16	1.00846e-13	520	275
NPLOC4	0.320109	3.6438e-14	3.41653e-12	520	533
NUDT5	0.304937	6.22053e-13	4.26529e-11	520	533
OMA1	0.33578	1.63442e-15	2.11207e-13	520	533
OSTBETA	0.389492	9.41093e-21	3.51324e-18	520	525
OVGP1	0.414551	1.49751e-23	1.10429e-20	520	533
PABPC4L	-0.322305	2.38416e-14	2.34451e-12	520	533
PACSIN1	0.348591	1.12869e-16	1.94472e-14	520	529
PAH	0.307405	3.96396e-13	2.84375e-11	520	525
PAX8	0.317928	5.53408e-14	4.95829e-12	520	533
PCBD1	0.384117	3.49393e-20	1.15466e-17	520	533
PCYT2	0.318024	5.43334e-14	4.91169e-12	520	533
PC	0.354874	2.9067e-17	5.32693e-15	520	533
PDE3B	0.300508	1.38136e-12	8.56823e-11	520	532
PDF	0.418674	4.91814e-24	4.50658e-21	520	533
PEPD	0.417185	7.36537e-24	5.71071e-21	520	533
PIGR	0.395764	1.97409e-21	8.46715e-19	520	533
PIGZ	0.33891	8.60476e-16	1.17205e-13	520	532
PKLR	0.342084	4.45505e-16	6.65254e-14	520	525
PKNOX1	-0.331214	4.11378e-15	4.99577e-13	520	533
PLA1A	0.380086	9.19717e-20	2.68704e-17	520	533
PLEKHM1	0.32149	2.79165e-14	2.66715e-12	520	533
PLK1S1	-0.328433	7.16367e-15	7.97858e-13	520	533
PNPO	0.386582	1.92028e-20	6.56119e-18	520	533
POLDIP2	0.347477	1.43104e-16	2.36363e-14	520	533
POLR1E	-0.317573	5.92179e-14	5.21299e-12	520	533
PPIF	0.392889	4.05603e-21	1.63531e-18	520	533
PPP1R1A	0.376565	2.11921e-19	5.69614e-17	520	509
PRAP1	0.362556	5.3096e-18	1.11496e-15	520	516
PRKAR1B	0.308943	2.98756e-13	2.2306e-11	520	533
PRLR	0.340918	5.67899e-16	8.23617e-14	520	533
PROC	0.302967	8.88461e-13	5.70397e-11	520	528
PROZ	0.375148	2.95662e-19	7.7406e-17	520	439
PRSS23	-0.303691	7.79668e-13	5.11965e-11	520	533
PSAT1	0.349083	1.016e-16	1.78101e-14	520	533
ProSAPiP1	0.318566	4.89901e-14	4.44861e-12	520	533
QDPR	0.418833	4.71043e-24	4.50658e-21	520	533
RAB15	0.34138	5.159e-16	7.59126e-14	520	533
RAB6B	0.346726	1.67828e-16	2.7066e-14	520	533
RBMS3	-0.316609	7.11362e-14	6.12835e-12	520	533
REEP6	0.301248	1.21016e-12	7.55281e-11	520	532
REG3G	0.315555	8.68643e-14	7.29624e-12	520	292
RINL	-0.313941	1.17762e-13	9.57246e-12	520	533
RIOK1	-0.303558	7.98545e-13	5.20967e-11	520	533
SCLY	0.337476	1.15544e-15	1.54255e-13	520	533
SEMA3F	-0.369211	1.1721e-18	2.85257e-16	520	533
SEPHS2	0.432941	9.2512e-26	1.33211e-22	520	533
2020-09-03	0.339517	7.59129e-16	1.05253e-13	520	532
SERPINA4	0.303166	8.57244e-13	5.53866e-11	520	405
SERPINA7	0.360935	7.62894e-18	1.5693e-15	520	444
SFXN5	0.429584	2.39728e-25	2.84275e-22	520	533
SH2D6	0.328919	6.5047e-15	7.36676e-13	520	338
SH3BP4	-0.313786	1.21261e-13	9.7786e-12	520	533
SH3GL2	0.356447	2.06009e-17	3.95517e-15	520	501
SHBG	0.399118	8.44817e-22	4.12854e-19	520	517
SLC13A2	0.510422	1.06479e-36	7.155e-33	520	440
SLC13A3	0.49745	1.14593e-34	5.7752e-31	520	533
SLC15A1	0.369203	1.17448e-18	2.85257e-16	520	506
SLC19A3	0.327365	8.85163e-15	9.75082e-13	520	533
SLC22A1	0.307291	4.04786e-13	2.89365e-11	520	519
SLC22A7	0.411465	3.41132e-23	2.35995e-20	520	485
SLC22A8	0.329987	5.25824e-15	6.09201e-13	520	469
SLC23A1	0.393506	3.47722e-21	1.43056e-18	520	530
SLC25A10	0.391687	5.46912e-21	2.12023e-18	520	533
SLC25A16	0.312535	1.53304e-13	1.20721e-11	520	533
SLC25A18	0.365454	2.76238e-18	6.25694e-16	520	533
SLC26A1	0.323538	1.87566e-14	1.91314e-12	520	533
SLC28A2	0.319872	3.81396e-14	3.54312e-12	520	235
SLC2A3	-0.303929	7.46819e-13	4.91998e-11	520	533
SLC30A2	0.321247	2.92572e-14	2.76899e-12	520	507
SLC34A1	0.442762	5.36773e-27	9.01734e-24	520	497
SLC34A3	0.351222	6.41875e-17	1.14509e-14	520	516
SLC36A2	0.5865	1.44714e-50	1.45864e-46	520	452
SLC38A4	0.380556	8.22094e-20	2.47352e-17	520	519
SLC39A11	0.347495	1.42562e-16	2.36363e-14	520	533
SLC47A2	0.364838	3.17522e-18	6.95754e-16	520	526
SLC5A2	0.399047	8.60155e-22	4.12854e-19	520	401
SLC6A12	0.315103	9.46076e-14	7.84853e-12	520	533
SLC6A20	0.339089	8.2918e-16	1.1371e-13	520	510
SLC7A8	0.303148	8.59963e-13	5.53866e-11	520	533
SLC7A9	0.304669	6.52986e-13	4.44715e-11	520	531
SOAT2	0.304981	6.17018e-13	4.25975e-11	520	485
SORD	0.397155	1.39016e-21	6.36915e-19	520	533
SPARCL1	-0.35509	2.77313e-17	5.17625e-15	520	533
SSRP1	-0.308285	3.37253e-13	2.44557e-11	520	533
STK33	0.355346	2.62203e-17	4.93995e-15	520	511
STRADB	0.361452	6.79843e-18	1.41288e-15	520	533
SUCLG1	0.353916	3.58167e-17	6.44668e-15	520	533
SULT1A2	0.322339	2.36814e-14	2.34016e-12	520	532
SULT1C2	0.324313	1.6127e-14	1.6672e-12	520	533
SULT4A1	0.333573	2.55872e-15	3.2038e-13	520	426
SYT14	0.329503	5.79055e-15	6.63249e-13	520	180
TACO1	0.320007	3.71634e-14	3.46841e-12	520	533
TFDP2	0.319531	4.07162e-14	3.76513e-12	520	533
THPO	0.35691	1.86078e-17	3.72641e-15	520	525
TIGD6	0.312307	1.59973e-13	1.24996e-11	520	533
TK2	0.323523	1.88125e-14	1.91314e-12	520	533
TM6SF2	0.303401	8.21509e-13	5.3422e-11	520	531
TMED6	0.304261	7.03147e-13	4.69799e-11	520	533
TMEM177	0.377069	1.88153e-19	5.26801e-17	520	533
TMPRSS6	0.317412	6.10669e-14	5.35238e-12	520	506
TNNI1	0.301077	1.24778e-12	7.76358e-11	520	493
TPI1P2	0.311564	1.83756e-13	1.42193e-11	520	531
TREH	0.332604	3.11131e-15	3.84791e-13	520	483
TRIB2	-0.302266	1.00802e-12	6.37014e-11	520	533
TRIM63	0.438955	1.63605e-26	2.53701e-23	520	474
TRIM67	0.383656	3.90546e-20	1.26984e-17	520	482
TRPC7	0.382432	5.24544e-20	1.62681e-17	520	326
TSKU	0.316423	7.36983e-14	6.30179e-12	520	533
TSPAN33	0.334844	1.97762e-15	2.52322e-13	520	533
TSSC1	0.311751	1.77457e-13	1.38122e-11	520	533
TST	0.32173	2.66507e-14	2.58294e-12	520	533
TTLL2	0.308303	3.36144e-13	2.44557e-11	520	439
TTPA	0.325221	1.34991e-14	1.41734e-12	520	225
TUBA4B	0.348972	1.0404e-16	1.80805e-14	520	513
TUBAL3	0.362901	4.91376e-18	1.05379e-15	520	302
UBA2	-0.330796	4.47325e-15	5.2428e-13	520	533
UGT3A2	0.306717	4.49644e-13	3.18709e-11	520	470
UNC119	0.329335	5.98778e-15	6.81964e-13	520	533
UNC93A	0.379269	1.11731e-19	3.2177e-17	520	338
VANGL2	0.347941	1.29643e-16	2.19619e-14	520	533
VEGFA	-0.30682	4.41234e-13	3.14305e-11	520	533
VPS45	0.332025	3.49558e-15	4.27075e-13	520	533
VTN	0.308506	3.23792e-13	2.39975e-11	520	526
XKR4	0.310362	2.29783e-13	1.75462e-11	520	311
XPNPEP2	0.444537	3.17678e-27	5.82189e-24	520	530
ZDHHC23	0.322926	2.11302e-14	2.10873e-12	520	533
ZNF227	-0.316215	7.666e-14	6.49323e-12	520	533
ZNF280B	0.342706	3.9127e-16	5.97547e-14	520	533
ZNF532	-0.33729	1.20044e-15	1.59209e-13	520	533

## Sheet: GPX3
Query	Statistic	P-value	FDR (BH)	Event_SD	Event_TD
A1CF	0.323141	2.02652e-14	6.01658e-13	533	510
AACSL	0.325988	1.1611e-14	3.60657e-13	533	516
ABAT	0.303693	7.79378e-13	1.76732e-11	533	533
ABCC2	0.360784	7.89118e-18	4.39443e-16	533	533
ABCC6P1	0.428876	2.92593e-25	4.6444e-23	533	521
ABCC6P2	0.474584	2.72608e-31	1.0991e-28	533	528
ABCC6	0.501791	2.44849e-35	2.05663e-32	533	533
ABHD6	0.380574	8.18709e-20	6.11957e-18	533	533
ABLIM3	0.320677	3.26599e-14	9.36545e-13	533	533
ABP1	0.34646	1.7756e-16	7.73094e-15	533	533
ACAA1	0.346762	1.66569e-16	7.2997e-15	533	533
ACAA2	0.398707	9.37977e-22	9.45434e-20	533	533
ACAD11	0.418263	5.49897e-24	7.1983e-22	533	533
ACADL	0.354977	2.84239e-17	1.45431e-15	533	533
ACADS	0.3283	7.35582e-15	2.35375e-13	533	533
ACBD4	0.382013	5.80019e-20	4.46283e-18	533	533
ACE2	0.438307	1.9754e-26	3.7568e-24	533	532
ACMSD	0.447926	1.15664e-27	2.64963e-25	533	525
ACO2	0.36769	1.66078e-18	1.02072e-16	533	533
ACOT13	0.371363	7.13769e-19	4.61182e-17	533	533
ACOT4	0.323816	1.77694e-14	5.32264e-13	533	533
ACOT7	0.323119	2.03538e-14	6.034e-13	533	533
ACOT9	-0.427071	4.85547e-25	7.25047e-23	533	533
ACOX1	0.305234	5.89358e-13	1.36248e-11	533	533
ACSL1	0.30906	2.92344e-13	7.10901e-12	533	533
ACSM2A	0.50013	4.43102e-35	3.573e-32	533	530
ACSM2B	0.532066	2.73157e-40	7.86653e-37	533	525
ACSM3	0.331132	4.18202e-15	1.40509e-13	533	533
ACSM5	0.463306	1.02178e-29	3.433e-27	533	533
ACSS2	0.379727	1.00193e-19	7.3715e-18	533	533
ACY1	0.477241	1.13801e-31	5.46219e-29	533	533
ACY3	0.455009	1.34983e-28	3.72756e-26	533	530
ADH6	0.321523	2.77388e-14	8.03429e-13	533	530
ADI1	0.318389	5.0678e-14	1.40913e-12	533	533
ADM2	0.378104	1.47317e-19	1.05311e-17	533	533
AGBL5	0.334062	2.31755e-15	8.13928e-14	533	533
AGMAT	0.433434	8.037e-26	1.42121e-23	533	533
AGPAT1	0.310203	2.36656e-13	5.86087e-12	533	533
AGPAT3	0.341532	4.99814e-16	1.98733e-14	533	533
AGT	0.350837	6.97316e-17	3.32321e-15	533	533
AGXT2L2	0.374101	3.77706e-19	2.53806e-17	533	533
AGXT2	0.526635	2.30104e-39	5.15406e-36	533	521
AGXT	0.371577	6.79369e-19	4.41787e-17	533	505
AHCY	0.319496	4.09972e-14	1.15106e-12	533	533
AIFM1	0.355521	2.52344e-17	1.30436e-15	533	533
AIG1	0.448716	9.12459e-28	2.16403e-25	533	533
AKR1A1	0.369298	1.14895e-18	7.19306e-17	533	533
AKR1C1	0.320497	3.38129e-14	9.65487e-13	533	533
AKR1C2	0.303019	8.80234e-13	1.98486e-11	533	533
AKR1C3	0.444607	3.11092e-27	6.46526e-25	533	533
AKR7A3	0.391212	6.15219e-21	5.46352e-19	533	532
ALDH1A1	0.360685	8.06718e-18	4.48006e-16	533	533
ALDH1L1	0.409365	5.94419e-23	6.69435e-21	533	533
ALDH2	0.320047	3.68752e-14	1.04406e-12	533	533
ALDH3A1	0.304945	6.21094e-13	1.4293e-11	533	532
ALDH4A1	0.50914	1.70583e-36	2.02281e-33	533	533
ALDH7A1	0.393992	3.07938e-21	2.9008e-19	533	533
ALDH8A1	0.388339	1.24925e-20	1.05814e-18	533	533
ALDOA	0.348221	1.22129e-16	5.54505e-15	533	533
ALDOB	0.42849	3.26179e-25	5.0686e-23	533	532
ALG14	0.356029	2.25787e-17	1.17614e-15	533	533
ALPI	0.300995	1.26623e-12	2.77456e-11	533	483
AMACR	0.35532	2.63673e-17	1.35596e-15	533	533
AMDHD1	0.346593	1.72637e-16	7.54923e-15	533	531
AMDHD2	0.309324	2.78471e-13	6.80447e-12	533	532
AMN	0.442498	5.8018e-27	1.14665e-24	533	532
ANGPTL3	0.336609	1.37997e-15	5.03963e-14	533	523
ANKRD28	-0.339173	8.15003e-16	3.11758e-14	533	533
ANKS4B	0.434389	6.11534e-26	1.11062e-23	533	521
ANXA4	0.337835	1.07341e-15	3.99241e-14	533	533
ANXA9	0.423415	1.34131e-24	1.89087e-22	533	533
APITD1	0.326602	1.02905e-14	3.21623e-13	533	533
APOB	0.352926	4.44146e-17	2.18379e-15	533	530
APOM	0.476957	1.24987e-31	5.85955e-29	533	533
AQP3	0.454316	1.66944e-28	4.42818e-26	533	533
AQP7	0.382808	4.79132e-20	3.72927e-18	533	530
ARF6	-0.370799	8.13272e-19	5.17184e-17	533	533
ARHGAP24	0.3093	2.79709e-13	6.82645e-12	533	533
ARID1A	-0.30941	2.74038e-13	6.71243e-12	533	533
ARIH2	-0.326455	1.05921e-14	3.30537e-13	533	533
ARL4A	-0.319161	4.37166e-14	1.22231e-12	533	533
ARNTL2	-0.302074	1.04339e-12	2.31905e-11	533	532
ARSB	0.316805	6.85327e-14	1.86949e-12	533	533
AS3MT	0.307988	3.56168e-13	8.48698e-12	533	533
ASB13	0.522955	9.53999e-39	1.60264e-35	533	533
ASPA	0.382787	4.81529e-20	3.73352e-18	533	532
ASPDH	0.440437	1.06213e-26	2.07879e-24	533	504
ASS1	0.318811	4.67442e-14	1.30334e-12	533	533
ATAD2	-0.305381	5.73775e-13	1.32798e-11	533	533
ATOX1	0.381557	6.47e-20	4.90334e-18	533	533
ATP2B1	-0.33075	4.51433e-15	1.5042e-13	533	533
ATP6V0A1	0.413733	1.86408e-23	2.3054e-21	533	533
ATP6V0A2	-0.307097	4.19467e-13	9.90168e-12	533	533
B9D1	0.353601	3.83565e-17	1.9045e-15	533	533
BAIAP2L2	0.370817	8.09797e-19	5.16604e-17	533	533
BAT4	0.341133	5.43082e-16	2.13828e-14	533	533
BAZ1B	-0.354284	3.30572e-17	1.666e-15	533	533
BBOX1	0.436108	3.73199e-26	6.83938e-24	533	532
BBS12	0.372864	5.03926e-19	3.3307e-17	533	533
BCAT1	-0.331295	4.04791e-15	1.3623e-13	533	533
BCMO1	0.369771	1.03074e-18	6.49333e-17	533	530
BDH2	0.412386	2.67033e-23	3.16654e-21	533	533
BHMT2	0.495617	2.18401e-34	1.51819e-31	533	533
BHMT	0.454792	1.44281e-28	3.93049e-26	533	533
BICD2	-0.328585	6.95029e-15	2.24177e-13	533	533
BNIP3	0.312667	1.49564e-13	3.86051e-12	533	533
BPHL	0.334509	2.11667e-15	7.49911e-14	533	533
BRD3	-0.314456	1.06904e-13	2.84311e-12	533	533
BRP44	0.391244	6.10459e-21	5.46276e-19	533	533
BRPF1	-0.342175	4.37113e-16	1.75533e-14	533	533
C10orf108	0.349207	9.8938e-17	4.58056e-15	533	532
C10orf58	0.362977	4.83066e-18	2.80638e-16	533	533
C11orf1	0.398897	8.93744e-22	9.09948e-20	533	533
C11orf52	0.453737	1.99256e-28	5.14975e-26	533	533
C11orf54	0.496712	1.48653e-34	1.07025e-31	533	533
C11orf82	-0.301279	1.20331e-12	2.65109e-11	533	532
C12orf23	-0.358114	1.42704e-17	7.65096e-16	533	533
C12orf27	0.33781	1.07889e-15	4.00539e-14	533	530
C12orf48	-0.338274	9.80752e-16	3.67644e-14	533	532
C12orf5	-0.335708	1.65853e-15	5.97042e-14	533	533
C14orf106	-0.300178	1.46514e-12	3.16908e-11	533	533
C14orf118	-0.339019	8.41226e-16	3.20572e-14	533	533
C14orf145	-0.376391	2.20792e-19	1.52953e-17	533	533
C14orf4	-0.377895	1.54805e-19	1.1011e-17	533	533
C14orf73	0.309467	2.71187e-13	6.65879e-12	533	530
C16orf5	0.351365	6.22459e-17	2.99479e-15	533	533
C17orf108	0.332271	3.32705e-15	1.14065e-13	533	533
C18orf18	0.308427	3.28518e-13	7.88404e-12	533	532
C18orf54	-0.349342	9.61169e-17	4.46456e-15	533	533
C19orf77	0.383978	3.61297e-20	2.87881e-18	533	533
C1orf112	-0.312969	1.41349e-13	3.66725e-12	533	533
C1orf115	0.454702	1.48324e-28	3.98674e-26	533	533
C1orf135	-0.351178	6.48021e-17	3.10296e-15	533	533
C1orf210	0.303126	8.63322e-13	1.95109e-11	533	530
C1orf52	-0.306439	4.73096e-13	1.10768e-11	533	533
C1orf88	0.354695	3.0227e-17	1.53488e-15	533	533
C20orf112	-0.31958	4.03412e-14	1.13581e-12	533	533
C21orf33	0.354137	3.41342e-17	1.71172e-15	533	533
C21orf88	-0.317502	6.0026e-14	1.6599e-12	533	311
C22orf13	0.359601	1.02669e-17	5.63949e-16	533	533
C22orf45	0.388793	1.11753e-20	9.66879e-19	533	531
C2orf18	0.341603	4.92453e-16	1.96581e-14	533	533
C2orf24	0.449266	7.733e-28	1.85583e-25	533	533
C3orf63	-0.377838	1.56879e-19	1.10966e-17	533	533
C4orf19	0.324591	1.52713e-14	4.62243e-13	533	533
C4orf46	-0.322008	2.52548e-14	7.41066e-13	533	533
C4orf6	0.343533	3.29043e-16	1.35095e-14	533	520
C5orf32	0.412982	2.27835e-23	2.75026e-21	533	533
C5orf34	-0.347773	1.34372e-16	6.04644e-15	533	533
C5orf49	0.470293	1.09936e-30	4.18152e-28	533	533
C6orf106	0.4083	7.86588e-23	8.76068e-21	533	533
C6orf108	0.413304	2.09066e-23	2.55428e-21	533	533
C6orf142	0.347472	1.43262e-16	6.41783e-15	533	521
C8orf55	0.351999	5.4279e-17	2.63665e-15	533	533
C9orf103	0.31376	1.21857e-13	3.21114e-12	533	533
C9orf116	0.309847	2.52797e-13	6.23e-12	533	533
C9orf66	0.434002	6.83179e-26	1.21878e-23	533	533
C9orf98	0.326794	9.90778e-15	3.10141e-13	533	533
CABC1	0.412306	2.72784e-23	3.21582e-21	533	533
CALML4	0.393383	3.58569e-21	3.33105e-19	533	533
CALU	-0.342525	4.06326e-16	1.6448e-14	533	533
CAPN2	-0.330054	5.18835e-15	1.71462e-13	533	533
CARHSP1	0.353834	3.64629e-17	1.81944e-15	533	533
CATSPER3	0.313796	1.21029e-13	3.19767e-12	533	533
CBX7	0.327422	8.75194e-15	2.75672e-13	533	533
CCDC28A	0.321933	2.56221e-14	7.5075e-13	533	533
CCDC64	0.376786	2.01135e-19	1.39816e-17	533	533
CCL14-CCL15	0.470993	8.77053e-31	3.4001e-28	533	500
CCL15	0.534594	9.99644e-41	3.35864e-37	533	511
CCNF	-0.302425	9.79621e-13	2.19181e-11	533	533
CCNG1	0.318124	5.33055e-14	1.47811e-12	533	533
CCNK	-0.30211	1.03667e-12	2.30666e-11	533	533
CD44	-0.328558	6.98792e-15	2.25031e-13	533	533
CD55	-0.32923	6.11503e-15	1.99148e-13	533	533
CDC25A	-0.324607	1.52236e-14	4.61494e-13	533	533
CDC27	-0.301641	1.12783e-12	2.49572e-11	533	533
CDC42SE1	-0.331489	3.89326e-15	1.31633e-13	533	533
CDCA4	-0.427042	4.89423e-25	7.25461e-23	533	533
CDH16	0.347875	1.31481e-16	5.9296e-15	533	533
CDHR5	0.401297	4.84191e-22	4.98001e-20	533	532
CDK13	-0.308547	3.21376e-13	7.74028e-12	533	533
CDK18	0.346222	1.86756e-16	8.02734e-15	533	533
CDK20	0.31744	6.07433e-14	1.67285e-12	533	533
CDK2	-0.432653	1.0042e-25	1.71556e-23	533	533
CDK6	-0.369157	1.18695e-18	7.40794e-17	533	533
CENPI	-0.316288	7.56061e-14	2.04309e-12	533	529
CEP78	-0.390691	6.99915e-21	6.10804e-19	533	533
CES2	0.518897	4.48564e-38	6.0284e-35	533	533
CGNL1	0.300849	1.29971e-12	2.84173e-11	533	533
CGREF1	0.324628	1.5161e-14	4.60287e-13	533	533
CHDH	0.46306	1.10395e-29	3.58945e-27	533	533
CHORDC1	-0.32757	8.49996e-15	2.69419e-13	533	533
CHST13	0.383193	4.36693e-20	3.43879e-18	533	533
CIDEB	0.363964	3.86834e-18	2.26034e-16	533	533
CIRH1A	0.331482	3.89824e-15	1.31633e-13	533	533
CISD1	0.329978	5.26776e-15	1.73518e-13	533	533
CISD2	0.391345	5.95258e-21	5.35705e-19	533	533
CISD3	0.312005	1.6924e-13	4.31862e-12	533	533
CKAP5	-0.337063	1.25772e-15	4.6099e-14	533	533
CLDN10	0.388308	1.25888e-20	1.06183e-18	533	531
CLDN2	0.342747	3.8795e-16	1.57675e-14	533	533
CLDN3	0.301674	1.12107e-12	2.48348e-11	533	532
CLEC18A	0.305086	6.05351e-13	1.39625e-11	533	533
CLEC18B	0.305452	5.66409e-13	1.31244e-11	533	533
CLEC18C	0.36198	6.04107e-18	3.43725e-16	533	532
CLN3	0.310418	2.27414e-13	5.66681e-12	533	533
CLN6	0.318039	5.41872e-14	1.50049e-12	533	533
CLPTM1L	0.411602	3.2894e-23	3.76767e-21	533	533
CLRN3	0.444141	3.57215e-27	7.34806e-25	533	528
CLYBL	0.3507	7.18285e-17	3.41507e-15	533	533
CMBL	0.412576	2.53871e-23	3.02828e-21	533	533
CMTM1	-0.304723	6.46614e-13	1.48463e-11	533	533
CNDP1	0.330248	4.99121e-15	1.6549e-13	533	519
CNDP2	0.479449	5.47395e-32	2.82947e-29	533	533
CNOT10	-0.300315	1.42967e-12	3.1005e-11	533	533
COBL	0.334867	1.96838e-15	7.0107e-14	533	533
COL23A1	0.357599	1.59889e-17	8.45983e-16	533	533
COL6A1	-0.329115	6.2561e-15	2.03414e-13	533	533
COL6A3	-0.328252	7.42617e-15	2.37249e-13	533	533
COL7A1	-0.343965	3.00544e-16	1.23899e-14	533	529
COX6A2	0.346082	1.92374e-16	8.23367e-15	533	478
COX7C	0.303772	7.68333e-13	1.7462e-11	533	533
CPSF2	-0.323991	1.7173e-14	5.15163e-13	533	533
CPSF6	-0.31706	6.5294e-14	1.79327e-12	533	533
CPT2	0.345074	2.37992e-16	1.00161e-14	533	533
CRB3	0.412761	2.41636e-23	2.89949e-21	533	533
CREB3L3	0.354895	2.89331e-17	1.47661e-15	533	518
CRYAB	0.442575	5.67166e-27	1.13203e-24	533	533
CRYBG3	-0.331877	3.60101e-15	1.22623e-13	533	533
CRYL1	0.526956	2.03071e-39	5.11713e-36	533	533
CRYM	0.429103	2.74477e-25	4.39141e-23	533	529
CRYZ	0.360948	7.60809e-18	4.26032e-16	533	533
CSRNP2	-0.301796	1.0969e-12	2.4326e-11	533	533
CTNNAL1	-0.310051	2.43402e-13	6.02053e-12	533	533
CTSH	0.339635	7.40846e-16	2.8393e-14	533	533
CUBN	0.362783	5.04514e-18	2.90585e-16	533	533
CX3CL1	0.307798	3.68858e-13	8.74801e-12	533	533
CXCL14	0.519248	3.92745e-38	5.65525e-35	533	533
CYB5A	0.457042	7.21803e-29	2.07869e-26	533	533
CYFIP2	0.381016	7.36555e-20	5.56113e-18	533	533
CYP2J2	0.358343	1.3566e-17	7.29274e-16	533	532
CYP3A5	0.406943	1.12251e-22	1.23654e-20	533	533
CYP4A11	0.366351	2.25314e-18	1.35585e-16	533	524
CYP4V2	0.343231	3.50592e-16	1.43069e-14	533	533
DAB2	0.426993	4.96159e-25	7.30078e-23	533	533
DAO	0.445083	2.70117e-27	5.79285e-25	533	513
DBF4	-0.339938	6.95749e-16	2.68176e-14	533	533
DCBLD1	-0.338875	8.66712e-16	3.29661e-14	533	533
DCBLD2	-0.405917	1.46704e-22	1.5986e-20	533	533
DDC	0.499949	4.72604e-35	3.66431e-32	533	526
DECR2	0.431335	1.46085e-25	2.41387e-23	533	533
DGCR6	0.326361	1.07893e-14	3.36169e-13	533	533
DHDPSL	0.335554	1.7117e-15	6.13988e-14	533	532
DHODH	0.391231	6.12423e-21	5.46276e-19	533	533
DHRS12	0.462046	1.51915e-29	4.7851e-27	533	533
DHRS3	0.42093	2.65752e-24	3.54788e-22	533	533
DHTKD1	0.366818	2.02595e-18	1.23761e-16	533	533
DIO1	0.340969	5.61952e-16	2.19543e-14	533	520
DIRAS2	0.337906	1.0579e-15	3.942e-14	533	531
DKC1	-0.328549	7.00127e-15	2.25101e-13	533	533
DMGDH	0.44362	4.16668e-27	8.48445e-25	533	533
DNAJB2	0.307974	3.57093e-13	8.49898e-12	533	533
DNMT1	-0.325499	1.27827e-14	3.95167e-13	533	533
DNPEP	0.354576	3.10208e-17	1.57123e-15	533	533
DOK4	0.354733	2.99796e-17	1.52616e-15	533	533
DPF1	-0.345047	2.39382e-16	1.00536e-14	533	404
DPY19L1	-0.369647	1.06048e-18	6.65986e-17	533	533
DPYS	0.422018	1.97129e-24	2.66706e-22	533	529
DRP2	-0.305935	5.18663e-13	1.21015e-11	533	489
DYNLRB2	0.376356	2.22569e-19	1.53656e-17	533	530
E2F7	-0.338445	9.4687e-16	3.58796e-14	533	531
ECH1	0.425862	6.80388e-25	9.7971e-23	533	533
ECHDC3	0.432531	1.03968e-25	1.76126e-23	533	533
ECHS1	0.373938	3.92327e-19	2.61885e-17	533	533
ECT2	-0.300525	1.37723e-12	2.99177e-11	533	533
EDEM1	-0.310271	2.33681e-13	5.80146e-12	533	533
EFCAB2	0.306523	4.65898e-13	1.09337e-11	533	533
EHHADH	0.44542	2.44404e-27	5.29778e-25	533	533
EIF4EBP3	0.473812	3.50857e-31	1.38685e-28	533	533
ELMO2	-0.312712	1.483e-13	3.83771e-12	533	533
EMX2OS	0.310365	2.29639e-13	5.70813e-12	533	532
ENPEP	0.359234	1.11367e-17	6.09453e-16	533	533
ENPP5	0.313803	1.20858e-13	3.19733e-12	533	533
ENPP7	0.352213	5.18247e-17	2.52351e-15	533	496
EPB41L4A	0.399438	7.78617e-22	7.96758e-20	533	533
EPHX1	0.322241	2.41373e-14	7.11381e-13	533	533
EPHX2	0.415338	1.21226e-23	1.52737e-21	533	533
EPS8L2	0.32159	2.73804e-14	7.95333e-13	533	533
ERBB3	0.508897	1.86513e-36	2.08884e-33	533	533
ERCC6L	-0.304057	7.29614e-13	1.66383e-11	533	532
ERI3	0.308212	3.4179e-13	8.17336e-12	533	533
ESPN	0.354177	3.38373e-17	1.70106e-15	533	532
ETFB	0.324961	1.4206e-14	4.35226e-13	533	533
ETNK2	0.358472	1.3186e-17	7.12644e-16	533	533
ETV4	-0.372298	5.74735e-19	3.77397e-17	533	528
EVI5	-0.366486	2.18532e-18	1.32693e-16	533	533
FAAH	0.470114	1.16474e-30	4.34814e-28	533	533
FABP1	0.352521	4.84889e-17	2.37831e-15	533	460
FABP3	0.394051	3.03434e-21	2.8718e-19	533	533
FABP6	0.353291	4.10321e-17	2.03235e-15	533	529
FAHD1	0.475861	1.79289e-31	7.68996e-29	533	533
FAM122B	-0.311293	1.9326e-13	4.87602e-12	533	533
FAM126A	-0.423442	1.33137e-24	1.89007e-22	533	533
FAM134A	0.344224	2.84668e-16	1.18079e-14	533	533
FAM134B	0.388564	1.18212e-20	1.0055e-18	533	533
FAM149A	0.423035	1.48941e-24	2.0707e-22	533	533
FAM150B	0.346978	1.59109e-16	7.01853e-15	533	531
FAM151A	0.33835	9.65628e-16	3.64106e-14	533	519
FAM195A	0.328724	6.76212e-15	2.18458e-13	533	533
FAM55C	-0.377177	1.83415e-19	1.28384e-17	533	533
FAM63A	0.324746	1.48173e-14	4.5121e-13	533	533
FAM72A	-0.328875	6.56158e-15	2.12319e-13	533	528
FAM72B	-0.326938	9.62927e-15	3.01892e-13	533	533
FAM72D	-0.32491	1.43468e-14	4.38874e-13	533	532
FANCB	-0.39371	3.30413e-21	3.09804e-19	533	529
FANCD2	-0.332899	2.93176e-15	1.01028e-13	533	533
FANCE	-0.313442	1.2934e-13	3.39191e-12	533	533
FANCM	-0.304574	6.64371e-13	1.52194e-11	533	533
FAR1	-0.395386	2.17092e-21	2.10402e-19	533	533
FBP1	0.349107	1.0107e-16	4.66241e-15	533	533
FBXL5	0.34159	4.93875e-16	1.96759e-14	533	533
FBXO17	0.31231	1.59876e-13	4.1214e-12	533	533
FBXO45	-0.329448	5.85442e-15	1.9159e-13	533	533
FBXO5	-0.37959	1.03516e-19	7.56082e-18	533	533
FCAMR	0.364996	3.064e-18	1.80606e-16	533	527
FERMT2	-0.300581	1.36341e-12	2.96494e-11	533	533
FGFR3	0.327743	8.21382e-15	2.6076e-13	533	533
FGGY	0.316635	7.07915e-14	1.92071e-12	533	533
FHL1	0.310461	2.25596e-13	5.63231e-12	533	533
FIGNL2	0.301428	1.17161e-12	2.5869e-11	533	532
FKBP14	-0.392739	4.21059e-21	3.87585e-19	533	533
FMO1	0.419338	4.10502e-24	5.40869e-22	533	531
FMO4	0.384929	2.87001e-20	2.32355e-18	533	533
FN3K	0.437303	2.64212e-26	4.93171e-24	533	533
FOXG1	-0.312074	1.67103e-13	4.2749e-12	533	335
FRMD1	0.339974	6.90601e-16	2.66702e-14	533	469
FRMD5	-0.314004	1.16391e-13	3.0832e-12	533	371
FRMD6	-0.303876	7.54e-13	1.71556e-11	533	533
FTCD	0.310656	2.17557e-13	5.45488e-12	533	525
FTSJ1	-0.320745	3.22354e-14	9.25688e-13	533	533
FUK	0.324085	1.68598e-14	5.06521e-13	533	533
FUT6	0.479311	5.73119e-32	2.88837e-29	533	530
FUZ	0.316999	6.60513e-14	1.80914e-12	533	533
FXYD2	0.466062	4.26689e-30	1.4579e-27	533	533
G2E3	-0.355802	2.37294e-17	1.23289e-15	533	533
G6PC	0.373831	4.02243e-19	2.67618e-17	533	514
GABPB1	-0.357953	1.47852e-17	7.88504e-16	533	533
GAL3ST1	0.404647	2.04066e-22	2.16514e-20	533	533
GALM	0.43283	9.54844e-26	1.64519e-23	533	533
GALNT11	0.309389	2.75107e-13	6.73045e-12	533	533
GALNT14	0.334783	2.00197e-15	7.11777e-14	533	533
GALNT7	-0.37701	1.9079e-19	1.33084e-17	533	533
GAMT	0.391563	5.63936e-21	5.09793e-19	533	533
GAS8	0.306848	4.39008e-13	1.03387e-11	533	533
GATM	0.397077	1.41758e-21	1.40083e-19	533	533
GATS	0.406731	1.1864e-22	1.29982e-20	533	533
GBA3	0.3345	2.12064e-15	7.49999e-14	533	531
GCHFR	0.459173	3.72884e-29	1.12193e-26	533	533
GCNT3	0.363854	3.96566e-18	2.31051e-16	533	532
GDAP2	-0.324122	1.67386e-14	5.03631e-13	533	533
GDA	0.428482	3.2686e-25	5.0686e-23	533	532
GGT1	0.327466	8.67578e-15	2.73701e-13	533	533
GGT3P	0.386751	1.84255e-20	1.52856e-18	533	533
GGTLC1	0.349861	8.60026e-17	4.05076e-15	533	521
GGTLC2	0.33039	4.85192e-15	1.61137e-13	533	532
GHDC	0.419698	3.72096e-24	4.93492e-22	533	533
GIPC2	0.388166	1.30348e-20	1.09487e-18	533	533
GJB1	0.452174	3.20872e-28	8.08557e-26	533	530
GLB1L2	0.429444	2.49342e-25	4.02119e-23	533	532
GLB1L	0.367999	1.54736e-18	9.5685e-17	533	533
GLIS1	0.333403	2.64816e-15	9.2042e-14	533	529
GLOD5	0.323404	1.92543e-14	5.73336e-13	533	506
GLRX	0.380523	8.28721e-20	6.16465e-18	533	533
GLT8D1	-0.327805	8.11356e-15	2.57983e-13	533	533
GLTPD2	0.367813	1.6148e-18	9.95496e-17	533	480
GLYATL1	0.421004	2.60399e-24	3.49959e-22	533	531
GLYAT	0.50793	2.65673e-36	2.81879e-33	533	527
GNB2L1	0.350538	7.43754e-17	3.52784e-15	533	533
GNB3	-0.30343	8.17259e-13	1.85114e-11	533	512
GNL3	-0.418013	5.88615e-24	7.60634e-22	533	533
GNPDA1	0.349681	8.93905e-17	4.17135e-15	533	533
GNPNAT1	-0.330239	5.00063e-15	1.6553e-13	533	533
GPD1	0.45666	8.12202e-29	2.30608e-26	533	533
GPER	0.307879	3.63368e-13	8.62796e-12	533	533
GPR137B	0.353861	3.62494e-17	1.81328e-15	533	533
GPR158	-0.344918	2.45942e-16	1.02862e-14	533	494
GPR160	0.323443	1.91106e-14	5.69898e-13	533	533
GPR56	0.302652	9.40328e-13	2.11563e-11	533	533
GPRC5A	-0.320812	3.18232e-14	9.16461e-13	533	533
GPX3	1	1e-54	1e-50	533	533
GPX4	0.328954	6.4598e-15	2.09699e-13	533	533
GRHPR	0.312976	1.41164e-13	3.66718e-12	533	533
GRTP1	0.305509	5.60578e-13	1.30192e-11	533	533
GSTA1	0.424626	9.59347e-25	1.37159e-22	533	530
GSTA2	0.48706	4.21651e-33	2.50002e-30	533	525
GSTM4	0.344145	2.89399e-16	1.19795e-14	533	533
GZF1	-0.322024	2.51737e-14	7.39763e-13	533	533
HAAO	0.414754	1.41792e-23	1.76444e-21	533	533
HADHA	0.37902	1.18536e-19	8.59559e-18	533	533
HAGH	0.395351	2.19046e-21	2.1128e-19	533	533
HAO2	0.422733	1.61913e-24	2.22042e-22	533	523
HAS2AS	-0.35874	1.24254e-17	6.75156e-16	533	346
HBXIP	0.386606	1.90901e-20	1.57077e-18	533	533
HDGFRP3	-0.347876	1.3144e-16	5.9296e-15	533	533
HDHD3	0.375212	2.91208e-19	1.98999e-17	533	533
HEXIM2	0.378887	1.22356e-19	8.80922e-18	533	533
HGD	0.432895	9.37342e-26	1.62895e-23	533	533
HHLA2	0.355055	2.79444e-17	1.43341e-15	533	532
HIATL1	-0.370965	7.82637e-19	5.00863e-17	533	533
HIBCH	0.351468	6.08707e-17	2.94267e-15	533	533
HIGD2A	0.302457	9.74011e-13	2.1841e-11	533	533
HINT1	0.478617	7.21564e-32	3.54781e-29	533	533
HIST1H2BD	0.302248	1.01132e-12	2.25522e-11	533	533
HMGA2	-0.324236	1.63713e-14	4.94056e-13	533	465
HMGCL	0.36214	5.8287e-18	3.32863e-16	533	533
HMGXB4	-0.345285	2.2767e-16	9.64201e-15	533	533
HMOX1	0.310253	2.34476e-13	5.81402e-12	533	533
HNF1A	0.509358	1.57461e-36	1.98391e-33	533	533
HNF1B	0.343789	3.1188e-16	1.2831e-14	533	533
HNF4A	0.469371	1.47972e-30	5.32674e-28	533	531
HNRNPA2B1	-0.30827	3.382e-13	8.09712e-12	533	533
HNRNPR	-0.348988	1.0369e-16	4.77235e-15	533	533
HPN	0.603887	2.82808e-54	2.85056e-50	533	533
HPS1	0.339657	7.37413e-16	2.83153e-14	533	533
HRASLS2	0.329837	5.4181e-15	1.77888e-13	533	527
HRH2	0.302434	9.77972e-13	2.19055e-11	533	533
HRSP12	0.476083	1.66667e-31	7.304e-29	533	533
HS1BP3	0.40279	3.29831e-22	3.42736e-20	533	533
HS3ST3B1	-0.341622	4.90585e-16	1.96224e-14	533	523
HSD17B14	0.393021	3.92442e-21	3.62901e-19	533	533
HSD3B7	0.312672	1.49427e-13	3.86051e-12	533	533
HSDL2	0.336199	1.50073e-15	5.44124e-14	533	533
HSPB2	0.331594	3.81161e-15	1.29576e-13	533	533
HSPB8	0.398734	9.31465e-22	9.43588e-20	533	533
HYAL1	0.345272	2.28271e-16	9.64719e-15	533	533
IGFBP4	0.320345	3.48174e-14	9.91361e-13	533	533
IL11	-0.35905	1.16011e-17	6.32074e-16	533	446
IL17RB	0.438618	1.80468e-26	3.46482e-24	533	533
IL1RAP	-0.309872	2.5163e-13	6.20883e-12	533	533
IL22RA1	0.337373	1.18026e-15	4.35767e-14	533	526
IMPA2	0.381889	5.97531e-20	4.58008e-18	533	533
INADL	0.309633	2.63002e-13	6.46567e-12	533	533
ISL1	-0.313316	1.32436e-13	3.46724e-12	533	95
ISOC2	0.374731	3.25962e-19	2.20506e-17	533	533
ITGA2	-0.34829	1.20343e-16	5.4763e-15	533	533
IYD	0.346226	1.86578e-16	8.02734e-15	533	519
KBTBD11	0.321752	2.65388e-14	7.74234e-13	533	533
KBTBD2	-0.320518	3.36774e-14	9.62982e-13	533	533
KCNH6	0.336588	1.386e-15	5.05251e-14	533	508
KCNJ15	0.346314	1.83164e-16	7.92361e-15	533	533
KCNJ16	0.330647	4.609e-15	1.53322e-13	533	533
KDM2B	-0.345414	2.21545e-16	9.40237e-15	533	533
KHK	0.560664	1.88362e-45	1.26573e-41	533	533
KIAA0141	0.356693	1.95171e-17	1.0246e-15	533	533
KIAA1191	0.413172	2.16545e-23	2.62971e-21	533	533
KIAA1432	-0.308448	3.2727e-13	7.86346e-12	533	533
KIAA1543	0.423127	1.45239e-24	2.03325e-22	533	533
KIF12	0.308838	3.04578e-13	7.37092e-12	533	533
KIF15	-0.329488	5.80866e-15	1.90401e-13	533	530
KIF23	-0.320314	3.50281e-14	9.95955e-13	533	533
KLC1	-0.36647	2.19312e-18	1.32766e-16	533	533
KLC4	0.429656	2.34911e-25	3.819e-23	533	533
KLF15	0.386585	1.91884e-20	1.57244e-18	533	533
KLF17	-0.383028	4.54437e-20	3.56459e-18	533	241
KLHDC5	-0.338231	9.89537e-16	3.70094e-14	533	533
KLHDC7A	0.45381	1.94867e-28	5.10173e-26	533	532
KLHDC9	0.349577	9.14016e-17	4.25535e-15	533	533
KLHL18	-0.321922	2.56763e-14	7.51246e-13	533	533
KLHL28	-0.308952	2.9824e-13	7.22623e-12	533	533
KNTC1	-0.309118	2.89247e-13	7.0422e-12	533	533
KPNA2	-0.300665	1.34315e-12	2.9272e-11	533	533
L1CAM	-0.300587	1.36195e-12	2.96494e-11	533	533
LACTB2	0.321577	2.74494e-14	7.96189e-13	533	533
LASS2	0.409135	6.31612e-23	7.0737e-21	533	533
LASS4	0.325332	1.32088e-14	4.07151e-13	533	533
LCORL	-0.316377	7.43464e-14	2.01174e-12	533	533
LDLR	-0.348856	1.06641e-16	4.897e-15	533	533
LEAP2	0.404869	1.92641e-22	2.06567e-20	533	533
LGALS2	0.469795	1.29124e-30	4.73276e-28	533	533
LIME1	0.314155	1.13133e-13	3.00481e-12	533	532
LIPG	-0.315047	9.56125e-14	2.55911e-12	533	533
LMAN2	0.362921	4.89189e-18	2.83378e-16	533	533
LMNB2	-0.319258	4.29073e-14	1.20302e-12	533	533
LOC145837	0.391781	5.34234e-21	4.85118e-19	533	533
LOC148709	0.309977	2.46761e-13	6.09614e-12	533	521
LOC151534	0.340179	6.61897e-16	2.566e-14	533	533
LOC153328	0.303999	7.3734e-13	1.67955e-11	533	510
LOC283867	-0.303728	7.74481e-13	1.75819e-11	533	160
LOC285733	0.413673	1.89444e-23	2.32866e-21	533	510
LOC338758	-0.310495	2.2416e-13	5.60649e-12	533	533
LOC388588	0.414913	1.35878e-23	1.70134e-21	533	530
LOC388955	0.347883	1.31255e-16	5.9296e-15	533	533
LOC389332	0.482158	2.21404e-32	1.17455e-29	533	514
LOXL2	-0.302922	8.95724e-13	2.01753e-11	533	533
LPCAT3	0.392489	4.48037e-21	4.10545e-19	533	533
LPIN1	-0.335261	1.81662e-15	6.49313e-14	533	533
LRP12	-0.312051	1.67798e-13	4.28726e-12	533	533
LRP2	0.504333	9.81491e-36	8.99358e-33	533	533
LRRC19	0.427364	4.47299e-25	6.83113e-23	533	532
LRRC48	0.308099	3.48958e-13	8.32502e-12	533	532
LYG1	0.356264	2.1445e-17	1.11997e-15	533	533
LYPLAL1	0.322326	2.37427e-14	7.01801e-13	533	533
LYRM1	0.313164	1.36257e-13	3.55004e-12	533	533
MAOA	0.423001	1.50345e-24	2.0759e-22	533	533
MAOB	0.337725	1.09802e-15	4.06895e-14	533	533
MAP4K5	-0.327051	9.41727e-15	2.95705e-13	533	533
MAPT	0.305469	5.64686e-13	1.30995e-11	533	533
MARVELD3	0.302625	9.45e-13	2.12377e-11	533	533
MBOAT2	-0.300768	1.31856e-12	2.87983e-11	533	533
MCAT	0.316972	6.63927e-14	1.81356e-12	533	533
MCM8	-0.322031	2.514e-14	7.39763e-13	533	532
MECOM	-0.300216	1.45532e-12	3.15122e-11	533	533
MED6	-0.300894	1.28921e-12	2.82184e-11	533	533
METTL6	-0.320055	3.68222e-14	1.04402e-12	533	533
METTL7A	0.329383	5.93134e-15	1.93479e-13	533	533
METTL7B	0.341025	5.55393e-16	2.17401e-14	533	533
METTL9	0.341483	5.04923e-16	2.00369e-14	533	533
MEX3C	-0.335662	1.67439e-15	6.01675e-14	533	533
MFAP3L	0.353651	3.7943e-17	1.88863e-15	533	533
MGLL	0.333185	2.7674e-15	9.58557e-14	533	533
MGST2	0.340924	5.67197e-16	2.21163e-14	533	533
MIB1	-0.322652	2.22883e-14	6.59781e-13	533	533
MIOX	0.406982	1.11108e-22	1.23068e-20	533	530
MKRN2	-0.322244	2.41232e-14	7.11381e-13	533	533
MLLT11	-0.310908	2.07617e-13	5.21863e-12	533	533
MLXIPL	0.357171	1.75676e-17	9.27081e-16	533	533
MLYCD	0.377886	1.55123e-19	1.1011e-17	533	533
MMAB	0.321507	2.78261e-14	8.04801e-13	533	533
MOSC2	0.431946	1.22798e-25	2.0629e-23	533	533
MPI	0.351057	6.65117e-17	3.17727e-15	533	533
MPP2	-0.362873	4.94483e-18	2.85624e-16	533	533
MRPL22	0.327541	8.54829e-15	2.70526e-13	533	533
MRPL44	0.313052	1.39157e-13	3.6197e-12	533	533
MRPL46	0.37359	4.25506e-19	2.82164e-17	533	533
MRPS18A	0.319592	4.02478e-14	1.13476e-12	533	533
MRPS18B	0.316747	6.93035e-14	1.88541e-12	533	533
MSL1	-0.360218	8.95176e-18	4.94407e-16	533	533
MSRA	0.426254	6.09926e-25	8.84568e-23	533	533
MSRB2	0.337289	1.20082e-15	4.4241e-14	533	533
MTBP	-0.316	7.98476e-14	2.14906e-12	533	532
MTHFS	0.40469	2.01789e-22	2.15231e-20	533	533
MTP18	0.321724	2.66814e-14	7.77269e-13	533	533
MVK	0.333539	2.57633e-15	8.97001e-14	533	533
MXRA5	-0.361704	6.42527e-18	3.6384e-16	533	533
MYBL1	-0.320474	3.3963e-14	9.68402e-13	533	533
MYO7B	0.337251	1.20999e-15	4.44304e-14	533	533
MYOM3	0.369826	1.01779e-18	6.43187e-17	533	533
NAA25	-0.355548	2.50835e-17	1.2999e-15	533	533
NAPSA	0.336003	1.56184e-15	5.65263e-14	533	532
NAT8B	0.345707	2.08228e-16	8.85584e-15	533	529
NAT8	0.52038	2.55436e-38	3.96103e-35	533	533
NAV1	-0.37961	1.03033e-19	7.55287e-18	533	533
NAV2	-0.343491	3.31965e-16	1.36018e-14	533	533
NAV3	-0.346844	1.63696e-16	7.18945e-15	533	532
NCAPD2	-0.379484	1.06169e-19	7.72657e-18	533	533
NCAPD3	-0.335037	1.90154e-15	6.78463e-14	533	533
NCAPG2	-0.361196	7.19821e-18	4.04817e-16	533	533
NCOA3	-0.315795	8.3016e-14	2.23136e-12	533	533
NDE1	-0.323498	1.8907e-14	5.6466e-13	533	533
NDEL1	-0.331951	3.54796e-15	1.21021e-13	533	533
NDRG1	0.304176	7.14149e-13	1.63041e-11	533	533
NDUFA10	0.306604	4.59061e-13	1.07858e-11	533	533
NDUFA2	0.364144	3.71459e-18	2.17681e-16	533	533
NDUFC1	0.36223	5.71167e-18	3.27106e-16	533	533
NECAB2	0.365963	2.46064e-18	1.46758e-16	533	520
NEK4	-0.316729	6.95313e-14	1.88906e-12	533	533
NEK9	-0.333337	2.68371e-15	9.3117e-14	533	533
NEU1	0.342474	4.10693e-16	1.65583e-14	533	533
NFIA	0.302054	1.04728e-12	2.32512e-11	533	533
NFU1	0.312123	1.65579e-13	4.25051e-12	533	533
NGLY1	-0.33433	2.19498e-15	7.73576e-14	533	533
NHEJ1	0.446384	1.83421e-27	4.1546e-25	533	533
NHP2	0.325084	1.38669e-14	4.26132e-13	533	533
NIPSNAP1	0.385272	2.6407e-20	2.14653e-18	533	533
NIT1	0.311972	1.70312e-13	4.335e-12	533	533
NIT2	0.412142	2.8499e-23	3.30643e-21	533	533
NKAIN4	0.30847	3.2594e-13	7.84084e-12	533	521
NKX3-2	-0.311565	1.83713e-13	4.64676e-12	533	431
NLGN2	-0.316974	6.63761e-14	1.81356e-12	533	533
NLRP6	0.304331	6.94279e-13	1.58865e-11	533	527
NME5	0.387268	1.62416e-20	1.35296e-18	533	533
NMNAT3	0.335337	1.78892e-15	6.40549e-14	533	533
NOM1	-0.311823	1.75109e-13	4.44587e-12	533	533
NPY6R	0.349689	8.92432e-17	4.17135e-15	533	530
NQO2	0.381788	6.12223e-20	4.67493e-18	533	533
NR1H4	0.319725	3.9233e-14	1.1077e-12	533	532
NR2C2	-0.306175	4.96454e-13	1.15968e-11	533	533
NRIP3	-0.316183	7.71227e-14	2.0785e-12	533	533
NRTN	0.346933	1.60636e-16	7.07046e-15	533	528
NTNG1	-0.305177	5.95515e-13	1.37514e-11	533	414
NUDT18	0.320005	3.7174e-14	1.05104e-12	533	533
NUP188	-0.309047	2.93042e-13	7.1174e-12	533	533
NUPR1	0.313163	1.36303e-13	3.55004e-12	533	533
NYX	0.375753	2.56483e-19	1.75865e-17	533	506
OCIAD2	0.455676	1.09991e-28	3.07961e-26	533	533
ODF2	-0.328174	7.5411e-15	2.4016e-13	533	533
OGDHL	0.312865	1.44117e-13	3.73425e-12	533	533
OPTN	0.344695	2.57816e-16	1.07161e-14	533	533
ORAI3	0.357872	1.50532e-17	8.0068e-16	533	533
OSCP1	0.33237	3.26111e-15	1.12186e-13	533	533
OSTBETA	0.396345	1.70532e-21	1.66881e-19	533	525
PAAF1	0.366016	2.43158e-18	1.45455e-16	533	533
PAH	0.37395	3.91241e-19	2.61885e-17	533	525
PAIP2	0.339073	8.31947e-16	3.17637e-14	533	533
PALM3	0.368175	1.48634e-18	9.21944e-17	533	531
PAOX	0.332127	3.4248e-15	1.17018e-13	533	533
PARK2	0.302602	9.4892e-13	2.13021e-11	533	533
PAX2	0.359763	9.90369e-18	5.45487e-16	533	532
PBLD	0.439333	1.46577e-26	2.8412e-24	533	533
PBRM1	-0.319043	4.47112e-14	1.24838e-12	533	533
PCBD1	0.36248	5.40031e-18	3.10156e-16	533	533
PCBD2	0.412148	2.84535e-23	3.30643e-21	533	533
PC	0.358553	1.29516e-17	7.01857e-16	533	533
PDF	0.397568	1.25214e-21	1.24344e-19	533	533
PDK2	0.462738	1.22179e-29	3.90953e-27	533	533
PDZD3	0.392083	4.9572e-21	4.52182e-19	533	526
PDZK1IP1	0.493581	4.45083e-34	2.89433e-31	533	533
PDZK1P1	0.33452	2.11198e-15	7.49568e-14	533	533
PDZK1	0.48468	9.46555e-33	5.45189e-30	533	533
PEBP1	0.391024	6.44553e-21	5.67404e-19	533	533
PECI	0.401474	4.62644e-22	4.78279e-20	533	533
PECR	0.442997	5.00847e-27	1.00966e-24	533	533
PEPD	0.434054	6.73211e-26	1.21172e-23	533	533
PET112L	0.30882	3.0562e-13	7.38728e-12	533	533
PEX11G	0.307226	4.09625e-13	9.69205e-12	533	533
PFDN1	0.388751	1.12925e-20	9.72844e-19	533	533
PGPEP1	0.468062	2.25305e-30	7.96829e-28	533	533
PGRMC1	0.347058	1.56406e-16	6.92966e-15	533	533
PHTF2	-0.371024	7.72048e-19	4.9566e-17	533	533
PHYHIPL	0.461533	1.78404e-29	5.53301e-27	533	532
PIH1D2	0.307343	4.00975e-13	9.49855e-12	533	533
PIPOX	0.305719	5.3952e-13	1.25591e-11	533	533
PITPNB	-0.346301	1.83675e-16	7.92871e-15	533	533
PKLR	0.459748	3.11787e-29	9.52319e-27	533	525
PKNOX1	-0.319194	4.34389e-14	1.21623e-12	533	533
PLA1A	0.431799	1.28052e-25	2.13339e-23	533	533
PLA2G12B	0.385423	2.54608e-20	2.078e-18	533	506
PLA2G16	0.398657	9.49903e-22	9.52691e-20	533	533
PLAG1	-0.347318	1.48023e-16	6.58721e-15	533	532
PLIN2	0.458236	4.98775e-29	1.47865e-26	533	533
PLK4	-0.348664	1.11106e-16	5.0789e-15	533	532
PMAIP1	-0.308358	3.32759e-13	7.97633e-12	533	532
PMM1	0.374565	3.38914e-19	2.285e-17	533	533
PMS2L4	0.391059	6.39046e-21	5.65023e-19	533	532
PNMA6A	0.371502	6.91255e-19	4.48071e-17	533	533
PNPLA1	0.316472	7.30177e-14	1.97845e-12	533	509
POLR2C	0.320761	3.21385e-14	9.24223e-13	533	533
POLR2E	0.37215	5.94836e-19	3.88068e-17	533	533
PORCN	-0.310597	2.19957e-13	5.50821e-12	533	533
PPIL5	-0.334191	2.25763e-15	7.94269e-14	533	533
PPP1R12A	-0.312111	1.65938e-13	4.25051e-12	533	533
PPP1R14D	0.35139	6.18995e-17	2.98525e-15	533	515
PPP1R7	0.324879	1.44339e-14	4.4087e-13	533	533
PPP2R5C	-0.330804	4.46633e-15	1.49315e-13	533	533
PRAP1	0.416161	9.71238e-24	1.23919e-21	533	516
PRDM2	-0.311369	1.90541e-13	4.81342e-12	533	533
PRELID1	0.366393	2.23171e-18	1.34698e-16	533	533
PRKAB1	0.35544	2.56877e-17	1.32439e-15	533	533
PRKCZ	0.3133	1.32835e-13	3.47317e-12	533	533
PRODH2	0.43316	8.6907e-26	1.52344e-23	533	516
PRUNE2	0.338272	9.81163e-16	3.67644e-14	533	533
PSD3	-0.374881	3.14717e-19	2.14337e-17	533	533
PTGFR	-0.337281	1.20264e-15	4.4241e-14	533	529
PTGR1	0.333709	2.48897e-15	8.6808e-14	533	533
PTX3	-0.343122	3.58682e-16	1.46074e-14	533	533
QDPR	0.444624	3.09512e-27	6.46526e-25	533	533
QPRT	0.30814	3.46355e-13	8.27271e-12	533	533
QRICH1	-0.415723	1.0928e-23	1.38552e-21	533	533
RAB11FIP3	0.375861	2.50105e-19	1.72077e-17	533	533
RAB17	0.540052	1.10836e-41	4.46868e-38	533	533
RAB24	0.377403	1.73894e-19	1.22571e-17	533	533
RAB27A	-0.31123	1.95545e-13	4.92134e-12	533	533
RAB31	-0.321782	2.63836e-14	7.70822e-13	533	533
RAB5A	-0.313738	1.22354e-13	3.22001e-12	533	533
RAD18	-0.338347	9.663e-16	3.64106e-14	533	533
RALA	-0.341204	5.35149e-16	2.11117e-14	533	533
RALGAPB	-0.308988	2.9625e-13	7.18664e-12	533	533
RAP2C	-0.338119	1.0126e-15	3.78018e-14	533	533
RBKS	0.4495	7.2074e-28	1.75053e-25	533	533
RBM15B	-0.325746	1.21778e-14	3.77679e-13	533	533
RBM28	-0.340512	6.17782e-16	2.40422e-14	533	533
RBM47	0.348678	1.10781e-16	5.07554e-15	533	533
RBMS1	-0.311245	1.95006e-13	4.91392e-12	533	533
RBP5	0.524299	5.68641e-39	1.14632e-35	533	533
RBPMS	0.316759	6.91454e-14	1.88365e-12	533	533
RCOR1	-0.305758	5.35668e-13	1.24839e-11	533	533
RCOR2	-0.349691	8.91941e-17	4.17135e-15	533	510
RECQL	-0.338399	9.55837e-16	3.61514e-14	533	533
REG1A	0.380729	7.88915e-20	5.93423e-18	533	511
RETSAT	0.314624	1.03561e-13	2.7615e-12	533	533
RFC3	-0.305608	5.5056e-13	1.28013e-11	533	533
RGMB	-0.39456	2.67098e-21	2.53982e-19	533	533
RGNEF	0.317005	6.59851e-14	1.80914e-12	533	533
RGN	0.34571	2.08108e-16	8.85584e-15	533	533
RGS14	0.402858	3.2411e-22	3.38535e-20	533	533
RHOBTB1	0.324718	1.48978e-14	4.52978e-13	533	533
RMND5B	0.381662	6.30979e-20	4.79997e-18	533	533
RNF135	0.341381	5.15813e-16	2.04288e-14	533	533
RNF144A	-0.346119	1.90858e-16	8.18617e-15	533	533
RNF14	0.380338	8.66178e-20	6.41959e-18	533	533
RNF186	0.446182	1.94812e-27	4.36357e-25	533	527
RNF34	-0.313787	1.2123e-13	3.19878e-12	533	533
RNF5P1	0.311956	1.70801e-13	4.34197e-12	533	533
RNF5	0.374746	3.24795e-19	2.20456e-17	533	533
RNLS	0.3799	9.61543e-20	7.10028e-18	533	533
ROBO1	-0.340472	6.22942e-16	2.41963e-14	533	533
RORC	0.436599	3.2383e-26	5.98908e-24	533	533
ROS1	-0.403452	2.7802e-22	2.93435e-20	533	199
RTDR1	0.445463	2.41328e-27	5.28796e-25	533	531
RUFY1	0.352403	4.97407e-17	2.4279e-15	533	533
S100A1	0.332306	3.30388e-15	1.13463e-13	533	533
SAMM50	0.312162	1.64361e-13	4.22621e-12	533	533
SAP18	0.339664	7.36414e-16	2.83153e-14	533	533
SASS6	-0.335727	1.65234e-15	5.95876e-14	533	533
SCAMP2	0.352474	4.89744e-17	2.3963e-15	533	533
SCLT1	-0.349201	9.90685e-17	4.58056e-15	533	533
SCLY	0.323314	1.95969e-14	5.82674e-13	533	533
SCN2A	-0.311566	1.83706e-13	4.64676e-12	533	526
SCRN1	-0.30127	1.20539e-12	2.65278e-11	533	533
SDCCAG1	-0.344891	2.47349e-16	1.03236e-14	533	533
SEMA3A	-0.340016	6.84646e-16	2.64909e-14	533	532
SEMA6A	0.309441	2.72489e-13	6.68261e-12	533	533
SENP1	-0.348557	1.13683e-16	5.18494e-15	533	533
SEPHS2	0.366713	2.07518e-18	1.26386e-16	533	533
SEPX1	0.377179	1.83321e-19	1.28384e-17	533	533
SERPINA6	0.347	1.58358e-16	7.00073e-15	533	528
SERPINF2	0.314463	1.06753e-13	2.84284e-12	533	533
SETD2	-0.347318	1.48002e-16	6.58721e-15	533	533
SETD5	-0.383193	4.36682e-20	3.43879e-18	533	533
SETD8	-0.382348	5.35207e-20	4.1338e-18	533	533
SFRS13A	-0.351673	5.82356e-17	2.82205e-15	533	533
SFRS1	-0.301297	1.1996e-12	2.6458e-11	533	533
SFXN1	0.383004	4.56997e-20	3.57077e-18	533	533
SFXN4	0.323744	1.80216e-14	5.39016e-13	533	533
SH3BGRL2	0.353132	4.24665e-17	2.09824e-15	533	533
SHMT1	0.446044	2.0296e-27	4.49612e-25	533	533
SIL1	0.324574	1.53217e-14	4.63073e-13	533	533
SIX4	-0.320812	3.18221e-14	9.16461e-13	533	522
SKA2	-0.337492	1.15165e-15	4.25984e-14	533	533
SLC10A2	0.311993	1.69642e-13	4.32341e-12	533	512
SLC12A7	0.320565	3.33724e-14	9.55617e-13	533	533
SLC13A1	0.332165	3.39864e-15	1.16321e-13	533	514
SLC16A4	0.356628	1.97947e-17	1.03647e-15	533	533
SLC16A9	0.372211	5.8655e-19	3.83905e-17	533	533
SLC17A1	0.325044	1.39763e-14	4.28842e-13	533	519
SLC17A3	0.325492	1.28004e-14	3.95167e-13	533	526
SLC1A1	0.364977	3.07749e-18	1.80872e-16	533	533
SLC20A1	-0.358033	1.45274e-17	7.76811e-16	533	533
SLC22A11	0.36821	1.47441e-18	9.17366e-17	533	529
SLC22A18AS	0.326172	1.11987e-14	3.48386e-13	533	533
SLC22A18	0.402996	3.12801e-22	3.28425e-20	533	533
SLC22A2	0.42688	5.12145e-25	7.48139e-23	533	532
SLC22A5	0.48267	1.8644e-32	1.0158e-29	533	533
SLC22A6	0.347294	1.48765e-16	6.60561e-15	533	502
SLC22A7	0.342505	4.08056e-16	1.6485e-14	533	485
SLC23A1	0.448448	9.8897e-28	2.31821e-25	533	530
SLC23A3	0.427106	4.80763e-25	7.23261e-23	533	533
SLC25A10	0.302251	1.01071e-12	2.25522e-11	533	533
SLC25A34	0.335884	1.60027e-15	5.78132e-14	533	533
SLC25A42	0.467558	2.64781e-30	9.20297e-28	533	533
SLC26A1	0.457576	6.12025e-29	1.78809e-26	533	533
SLC27A2	0.395729	1.9917e-21	1.93965e-19	533	533
SLC28A1	0.463159	1.07008e-29	3.53634e-27	533	531
SLC2A2	0.316227	7.64835e-14	2.06403e-12	533	523
SLC2A9	0.4115	3.37979e-23	3.84933e-21	533	533
SLC30A2	0.31528	9.15002e-14	2.45286e-12	533	507
SLC34A1	0.347701	1.36451e-16	6.12634e-15	533	497
SLC34A3	0.300313	1.43036e-12	3.1005e-11	533	516
SLC35A4	0.386719	1.85715e-20	1.53436e-18	533	533
SLC36A2	0.32414	1.66811e-14	5.02653e-13	533	452
SLC37A4	0.523512	7.6999e-39	1.41111e-35	533	533
SLC39A5	0.49468	3.03289e-34	2.038e-31	533	528
SLC3A1	0.451	4.58147e-28	1.14022e-25	533	533
SLC46A1	0.319517	4.08317e-14	1.14801e-12	533	533
SLC47A1	0.503703	1.23199e-35	1.07982e-32	533	533
SLC47A2	0.317453	6.05904e-14	1.67285e-12	533	526
SLC4A4	0.380569	8.19626e-20	6.11957e-18	533	533
SLC5A10	0.487298	3.88749e-33	2.37478e-30	533	532
SLC5A12	0.366286	2.28675e-18	1.37198e-16	533	532
SLC5A9	0.34133	5.21258e-16	2.0604e-14	533	533
SLC6A12	0.4222	1.8748e-24	2.55365e-22	533	533
SLC6A13	0.476776	1.32684e-31	6.07906e-29	533	533
SLC7A6	-0.333925	2.38282e-15	8.35396e-14	533	533
SLC7A9	0.483589	1.36806e-32	7.66075e-30	533	531
SLC9A3R1	0.418133	5.69734e-24	7.40985e-22	533	533
SLCO4C1	0.361189	7.20916e-18	4.04817e-16	533	533
SMC4	-0.317445	6.06809e-14	1.67285e-12	533	533
SMC5	-0.342395	4.17564e-16	1.68017e-14	533	533
SMPDL3A	0.327319	8.93117e-15	2.80879e-13	533	533
SMTNL2	0.371329	7.19492e-19	4.63394e-17	533	533
SMURF1	-0.356738	1.93242e-17	1.01712e-15	533	533
SMURF2	-0.333767	2.46006e-15	8.59488e-14	533	533
SNW1	-0.325209	1.353e-14	4.16414e-13	533	533
SNX29	0.350366	7.71635e-17	3.6515e-15	533	533
SOD1	0.307201	4.11561e-13	9.72644e-12	533	533
SPANXB2	-0.301087	1.2455e-12	2.7321e-11	533	90
SPANXC	-0.302222	1.01611e-12	2.26341e-11	533	30
SPATA24	0.388929	1.08076e-20	9.39101e-19	533	533
SPINT1	0.313196	1.35457e-13	3.53715e-12	533	533
SPINT2	0.427109	4.8029e-25	7.23261e-23	533	533
SPNS2	0.394962	2.41482e-21	2.31812e-19	533	533
SPRED3	-0.306448	4.72335e-13	1.10719e-11	533	442
SPRYD4	0.312117	1.65753e-13	4.25051e-12	533	533
SPR	0.330904	4.37733e-15	1.46582e-13	533	533
SQLE	-0.308706	3.12064e-13	7.534e-12	533	533
SQSTM1	0.394857	2.47959e-21	2.36901e-19	533	533
SRPK2	-0.336326	1.4622e-15	5.31108e-14	533	533
SSH1	-0.302277	1.00613e-12	2.24861e-11	533	533
STAP2	0.337029	1.26647e-15	4.63353e-14	533	533
STK16	0.345974	1.96822e-16	8.40624e-15	533	533
STK19	0.301237	1.21254e-12	2.66561e-11	533	533
STRADB	0.405212	1.76216e-22	1.89965e-20	533	533
STX1A	-0.353038	4.33443e-17	2.13638e-15	533	532
STXBP5	-0.39094	6.58149e-21	5.76853e-19	533	533
STYX	-0.349991	8.36407e-17	3.94874e-15	533	533
SUCLG1	0.303087	8.69545e-13	1.96295e-11	533	533
SULT1C2	0.324826	1.45866e-14	4.44858e-13	533	533
SUN1	-0.307904	3.6173e-13	8.59918e-12	533	533
SYPL2	0.314046	1.1548e-13	3.06311e-12	533	533
SYT9	0.304294	6.98945e-13	1.59751e-11	533	519
TAF1A	-0.320154	3.61265e-14	1.02574e-12	533	533
TAL2	0.305024	6.12244e-13	1.41054e-11	533	515
TCEA3	0.412136	2.85391e-23	3.30643e-21	533	533
TCN2	0.438182	2.04802e-26	3.85851e-24	533	533
TDG	-0.315575	8.65397e-14	2.32297e-12	533	533
THPO	0.301632	1.12963e-12	2.49696e-11	533	525
TIGD6	0.361437	6.82027e-18	3.85125e-16	533	533
TINAG	0.431057	1.58047e-25	2.5903e-23	533	527
TLE4	-0.334456	2.13958e-15	7.55371e-14	533	533
TLK2	-0.325509	1.27574e-14	3.95048e-13	533	533
TLN2	0.396424	1.67171e-21	1.6439e-19	533	533
TM4SF5	0.476238	1.58391e-31	7.09556e-29	533	514
TM6SF2	0.428561	3.19684e-25	5.03478e-23	533	531
TM7SF3	0.317243	6.30622e-14	1.73434e-12	533	533
TMBIM1	0.310411	2.27707e-13	5.6671e-12	533	533
TMED6	0.328504	7.06314e-15	2.26369e-13	533	533
TMEM120A	0.327523	8.57894e-15	2.7107e-13	533	533
TMEM125	0.351353	6.24071e-17	2.99539e-15	533	530
TMEM135	0.333167	2.77749e-15	9.60402e-14	533	533
TMEM139	0.498522	7.84466e-35	5.85706e-32	533	533
TMEM140	0.444748	2.98345e-27	6.33087e-25	533	533
TMEM150A	0.360468	8.46761e-18	4.68952e-16	533	533
TMEM164	-0.321596	2.73507e-14	7.95333e-13	533	533
TMEM171	0.387417	1.56572e-20	1.30969e-18	533	533
TMEM174	0.405879	1.48158e-22	1.60576e-20	533	513
TMEM176A	0.384207	3.41868e-20	2.7457e-18	533	533
TMEM176B	0.359227	1.11557e-17	6.09453e-16	533	533
TMEM177	0.3608	7.86336e-18	4.39107e-16	533	533
TMEM18	0.309678	2.60808e-13	6.41956e-12	533	533
TMEM194A	-0.341093	5.47655e-16	2.1479e-14	533	533
TMEM205	0.412041	2.92735e-23	3.37215e-21	533	533
TMEM27	0.489547	1.79864e-33	1.13309e-30	533	533
TMEM37	0.544564	1.74442e-42	8.79142e-39	533	533
TMEM66	0.312225	1.62439e-13	4.18212e-12	533	533
TMEM82	0.384483	3.19766e-20	2.57846e-18	533	505
TNIP1	0.475468	2.04005e-31	8.56777e-29	533	533
TNS1	0.344973	2.43117e-16	1.01892e-14	533	533
TOP2B	-0.379004	1.18984e-19	8.59716e-18	533	533
TPBG	-0.304618	6.59074e-13	1.51152e-11	533	533
TPMT	0.354313	3.28547e-17	1.65994e-15	533	533
TPRG1L	0.341719	4.8072e-16	1.92661e-14	533	533
TRADD	0.328218	7.47578e-15	2.38456e-13	533	533
TRAP1	0.384059	3.54349e-20	2.83465e-18	533	533
TRAPPC2L	0.300693	1.3365e-12	2.91585e-11	533	533
TREH	0.34982	8.67644e-17	4.07712e-15	533	483
TRIM10	0.33001	5.23369e-15	1.72677e-13	533	513
TRIM15	0.365684	2.62183e-18	1.5591e-16	533	518
TRIM55	0.342579	4.0177e-16	1.62963e-14	533	531
TRNP1	-0.314727	1.0158e-13	2.71224e-12	533	533
TSHZ3	-0.341105	5.46217e-16	2.14643e-14	533	533
TSPAN12	0.318252	5.20194e-14	1.44443e-12	533	533
TSPAN18	0.301087	1.2455e-12	2.7321e-11	533	533
TSPAN1	0.346579	1.73136e-16	7.55466e-15	533	533
TST	0.361971	6.053e-18	3.43725e-16	533	533
TTC1	0.416991	7.76239e-24	9.96701e-22	533	533
TTC38	0.505526	6.37524e-36	6.11993e-33	533	533
TUBA4B	0.378605	1.30837e-19	9.3863e-18	533	513
TUBB2B	-0.328533	7.02372e-15	2.25464e-13	533	532
UBA5	0.303198	8.52205e-13	1.92813e-11	533	533
UBASH3B	-0.310457	2.25751e-13	5.63231e-12	533	533
UBP1	-0.427741	4.025e-25	6.19389e-23	533	533
UBXN6	0.388585	1.17622e-20	1.00472e-18	533	533
UCN2	-0.33381	2.43851e-15	8.53437e-14	533	369
UGT1A3	0.383301	4.25419e-20	3.37639e-18	533	479
UGT1A6	0.452412	2.98453e-28	7.61584e-26	533	532
UGT1A9	0.38861	1.16898e-20	1.00279e-18	533	529
UGT2A3	0.338335	9.68655e-16	3.64312e-14	533	533
UGT2B10	0.318571	4.89479e-14	1.3629e-12	533	519
UGT2B7	0.365451	2.76371e-18	1.63864e-16	533	533
UGT3A1	0.338464	9.43224e-16	3.58088e-14	533	515
UNC5CL	0.333047	2.84523e-15	9.82142e-14	533	533
UPB1	0.448021	1.12412e-27	2.60474e-25	533	533
UQCRQ	0.330775	4.49226e-15	1.49933e-13	533	533
USH1C	0.450322	5.62477e-28	1.3828e-25	533	532
USP1	-0.344135	2.89998e-16	1.19797e-14	533	533
USP42	-0.345178	2.32859e-16	9.82049e-15	533	533
VAMP8	0.365119	2.97953e-18	1.76142e-16	533	533
VAT1	0.347381	1.4604e-16	6.52776e-15	533	533
VDAC1	0.315042	9.57174e-14	2.55911e-12	533	533
VGLL4	-0.358429	1.3312e-17	7.17533e-16	533	533
VIL1	0.331357	3.99747e-15	1.34758e-13	533	516
VPRBP	-0.329942	5.3061e-15	1.74496e-13	533	533
VRK1	-0.370489	8.73588e-19	5.53794e-17	533	533
VRK3	0.343418	3.37089e-16	1.37837e-14	533	533
WDHD1	-0.398631	9.5606e-22	9.5412e-20	533	533
WDR82	-0.393657	3.34872e-21	3.12531e-19	533	533
WHSC1	-0.357847	1.5137e-17	8.03018e-16	533	533
WISP1	-0.308564	3.2037e-13	7.7253e-12	533	533
WNK1	-0.344704	2.57294e-16	1.07161e-14	533	533
WRN	-0.328888	6.54535e-15	2.12135e-13	533	533
WWC1	0.475335	2.13118e-31	8.76785e-29	533	533
XPO1	-0.309288	2.80289e-13	6.83234e-12	533	533
YAP1	-0.306973	4.29076e-13	1.01167e-11	533	533
ZBED4	-0.321297	2.89785e-14	8.36929e-13	533	533
ZBTB1	-0.331001	4.29357e-15	1.44017e-13	533	533
ZBTB8A	-0.306688	4.5207e-13	1.06339e-11	533	533
ZC3HC1	0.313522	1.27419e-13	3.34894e-12	533	533
ZFAND2B	0.367567	1.70816e-18	1.04665e-16	533	533
ZFAT	0.304923	6.23647e-13	1.43354e-11	533	533
ZKSCAN5	-0.311576	1.83361e-13	4.64676e-12	533	533
ZMAT2	0.346358	1.81451e-16	7.86639e-15	533	533
ZMYND12	0.336504	1.40985e-15	5.13019e-14	533	533
ZNF131	-0.331531	3.86053e-15	1.30798e-13	533	533
ZNF146	-0.410869	3.99522e-23	4.5247e-21	533	533
ZNF197	-0.372579	5.38429e-19	3.54712e-17	533	533
ZNF273	-0.31344	1.2939e-13	3.39191e-12	533	533
ZNF35	-0.306373	4.78865e-13	1.11989e-11	533	533
ZNF398	-0.310702	2.15709e-13	5.41529e-12	533	533
ZNF445	-0.329407	5.90301e-15	1.92867e-13	533	533
ZNF567	-0.346363	1.81242e-16	7.86639e-15	533	533
ZNF643	-0.331574	3.82751e-15	1.29897e-13	533	533
ZWILCH	-0.506155	5.07408e-36	5.11442e-33	533	533
