# Supplementary material for: LRRC19—A Bridge between Selenium Adjuvant Therapy and Renal Clear Cell Carcinoma: A Study Based on Datamining
Source: Genes (Basel). 2020 Apr 17;11(4):440. doi: 10.3390/genes11040440 (PMC7230350; doi:10.3390/genes11040440)
Supplement: Supplementary file 1 [file genes-11-00440-s001.zip › Genes_Supplementary meterial/Table S3.xlsx]

## Sheet: cox
	Univariate analysis				Multivariable analysis
parameter	HR	HR.95L	HR.95H	pvalue	HR	HR.95L	HR.95H	pvalue
age	1.02264	1.00491	1.04067	0.0121065	1.02517	1.00518	1.04557	0.0133576
gender	1.01322	0.66605	1.54136	0.951059
grade	2.24212	1.68229	2.98825	3.6109e-08	1.36452	0.979639	1.90062	0.066019
stage	1.86224	1.5408	2.25075	1.26282e-10	1.57186	0.951484	2.59672	0.0774313
T	1.94317	1.5375	2.45588	2.69114e-08	0.940984	0.586366	1.51007	0.80099
M	4.07339	2.63354	6.30044	2.76376e-10	1.51946	0.691454	3.33898	0.297661
N	2.93177	1.51648	5.66791	0.00138399	1.34118	0.658766	2.73051	0.418353
LRRC19	0.611762	0.51379	0.728416	3.41756e-08	0.900127	0.85259	0.950315	0.000144189

## Sheet: input
id	futime	fustat	age	gender	grade	stage	T	M	N	LRRC19
TCGA-B0-5097-01A-01R-1420-07	665	0	59	0	2	3	3	0	0	1.01553
TCGA-B0-5119-01A-02R-1420-07	59	0	61	0	2	1	1	0	0	3.76038
TCGA-BP-4345-01A-01R-1289-07	1516	0	62	1	3	3	3	0	0	0.479964
TCGA-A3-3306-01A-01R-0864-07	1120	0	67	1	3	1	1	0	0	4.48567
TCGA-B0-4839-01A-01R-1305-07	1639	1	80	0	2	1	1	0	0	2.53722
TCGA-CJ-5678-01A-11R-1541-07	574	1	62	1	3	4	2	1	0	5.21615
TCGA-A3-3376-01A-02R-1420-07	1696	1	51	1	2	1	1	0	0	4.58926
TCGA-B0-5121-01A-02R-1420-07	554	0	56	1	2	1	1	0	0	2.14101
TCGA-A3-3331-01A-02R-1325-07	1257	0	86	0	2	1	1	0	0	3.79154
TCGA-B0-4811-01A-01R-1503-07	1417	1	48	1	3	3	3	0	0	1.19352
TCGA-B0-4824-01A-01R-1277-07	1657	1	49	0	3	1	1	0	0	12.0604
TCGA-B0-4852-01A-01R-1503-07	1121	1	78	0	2	2	2	0	0	5.08225
TCGA-BP-4995-01A-01R-1334-07	1371	0	68	1	3	1	1	0	0	0.921435
TCGA-B0-5700-01A-11R-1541-07	1082	0	77	1	2	1	1	0	0	8.282
TCGA-AK-3456-01A-02R-1325-07	1143	0	48	1	3	2	2	0	0	9.63233
TCGA-BP-4335-01A-01R-1289-07	475	1	65	0	3	4	3	1	0	2.58063
TCGA-BP-4346-01A-01R-1289-07	1493	1	57	1	3	3	3	0	0	13.5342
TCGA-AK-3426-01A-02R-1325-07	885	1	37	1	3	3	3	0	1	0.267162
TCGA-B2-5633-01B-04R-A277-07	358	0	56	1	2	1	1	0	0	3.28598
TCGA-CJ-4636-01A-02R-1325-07	1924	0	51	1	3	3	3	0	0	10.6689
TCGA-B0-5120-01A-01R-1420-07	493	0	72	0	2	1	1	0	0	0.53006
TCGA-B0-4945-01A-01R-1420-07	2145	1	75	0	2	1	1	0	0	14.6191
TCGA-CZ-5452-01A-01R-1503-07	1556	0	69	1	2	2	2	0	0	10.1993
TCGA-B0-5699-01A-11R-1541-07	2741	0	53	1	2	1	1	0	0	12.6258
TCGA-B0-4817-01A-01R-1277-07	1019	1	81	1	3	3	3	0	0	1.927
TCGA-A3-3380-01A-01R-0864-07	567	0	54	1	2	1	1	0	0	1.80001
TCGA-BP-4329-01A-02R-1289-07	845	1	75	1	2	3	3	0	0	0.509642
TCGA-B0-4691-01A-01R-1277-07	139	1	55	1	3	4	2	1	0	5.45778
TCGA-A3-3359-01A-01R-0864-07	2504	0	82	0	2	1	1	0	0	15.0957
TCGA-B0-4827-01A-02R-1420-07	885	1	77	0	4	3	3	0	0	3.89
TCGA-BP-4332-01A-01R-1289-07	1133	0	36	1	2	3	3	0	0	4.28371
TCGA-CJ-4643-01A-02R-1325-07	1793	0	67	0	3	2	2	0	0	3.74024
TCGA-B0-5083-01A-02R-1420-07	1045	1	63	1	3	1	1	0	0	0.537246
TCGA-B8-4151-01A-01R-1188-07	280	0	51	0	2	3	3	0	0	9.15201
TCGA-B0-5399-01A-01R-1503-07	652	0	46	1	2	1	1	0	0	4.17264
TCGA-AK-3436-01A-02R-1325-07	2044	0	40	1	2	4	2	1	0	1.04923
TCGA-BP-5191-01A-01R-1426-07	967	0	79	1	2	3	3	0	0	2.29982
TCGA-B8-4154-01A-01R-1188-07	255	0	73	0	2	1	1	0	0	9.23792
TCGA-B0-4688-01A-01R-1277-07	101	1	46	1	4	4	4	1	0	0.0605108
TCGA-BP-4986-01A-01R-1334-07	785	0	75	1	3	1	1	0	0	3.47253
TCGA-B0-5075-01A-01R-1334-07	637	1	77	0	2	3	3	0	0	24.0539
TCGA-BP-4338-01A-01R-1289-07	2859	0	43	1	3	1	1	0	0	4.30394
TCGA-B0-4701-01A-01R-1277-07	238	1	66	0	3	4	3	1	0	2.64909
TCGA-B8-4143-01A-01R-1188-07	709	1	66	0	3	4	3	1	0	1.74046
TCGA-B0-5113-01A-01R-1420-07	359	0	69	0	2	3	3	0	0	1.56662
TCGA-BP-4340-01A-01R-1289-07	562	1	70	0	2	1	1	0	0	11.3798
TCGA-B8-5551-01A-01R-1541-07	15	0	65	0	3	1	1	0	0	0.518954
TCGA-B0-5400-01A-01R-1503-07	1132	0	59	0	4	3	3	0	0	0.480235
TCGA-A3-3349-01A-01R-1188-07	1385	0	34	0	2	1	1	0	0	4.02139
TCGA-CW-5585-01A-01R-1541-07	2609	0	51	1	2	4	3	1	0	9.72387
TCGA-BP-4337-01A-01R-1289-07	2	1	76	0	4	3	3	0	0	3.3811
TCGA-BP-4342-01A-01R-1289-07	2256	1	79	1	3	2	2	0	0	0.712108
TCGA-CW-6088-01A-11R-1672-07	3222	0	60	1	2	1	1	0	0	7.54303
TCGA-B0-5701-01A-11R-1541-07	1732	0	65	1	4	3	3	0	0	6.10941
TCGA-CJ-4876-01A-01R-1305-07	1955	0	57	1	3	2	2	0	0	11.2295
TCGA-B0-4834-01A-01R-1305-07	2090	1	49	1	3	1	1	0	0	0.537671
TCGA-B0-5713-01A-11R-1672-07	1865	0	75	0	3	3	3	0	0	14.4782
TCGA-CJ-4900-01A-01R-1334-07	1714	1	69	0	4	4	4	1	1	2.40832
TCGA-BP-5186-01A-01R-1426-07	693	0	50	0	2	1	1	0	0	8.8223
TCGA-A3-3370-01A-02R-1420-07	2274	0	48	0	2	1	1	0	0	11.0045
TCGA-B0-4810-01A-01R-1503-07	478	1	47	1	3	3	3	0	1	1.06071
TCGA-B0-4846-01A-01R-1277-07	1200	1	52	1	2	4	3	1	0	8.32056
TCGA-CJ-4892-01A-01R-1305-07	1521	0	65	0	2	1	1	0	0	9.15775
TCGA-CZ-4863-01A-01R-1503-07	1691	0	51	0	3	3	3	0	0	14.4455
TCGA-BP-4330-01A-01R-1289-07	1888	0	60	0	2	3	3	0	0	6.27791
TCGA-BP-4170-01A-02R-1289-07	2343	1	72	0	2	1	1	0	0	0.718446
TCGA-A3-3357-01A-02R-1420-07	2688	0	62	1	3	2	2	0	0	28.9663
TCGA-BP-4960-01A-01R-1334-07	2172	0	46	1	3	2	2	0	0	1.19793
TCGA-BP-5007-01A-01R-1334-07	1140	0	45	1	2	2	2	0	0	4.96834
TCGA-B0-4833-01A-01R-1305-07	2386	1	82	0	2	1	1	0	0	1.66136
TCGA-B0-4703-01A-01R-1277-07	182	1	51	1	4	4	3	1	0	0.29042
TCGA-CW-5591-01A-01R-1541-07	2271	0	56	1	2	4	3	1	0	14.6491
TCGA-BP-4799-01A-01R-1305-07	1133	1	70	1	3	3	3	0	0	0.0500262
TCGA-CW-6087-01A-11R-1672-07	41	1	61	1	4	4	3	1	1	0.0924586
TCGA-BP-4173-01A-02R-1289-07	1893	0	47	1	3	2	2	0	0	1.69637
TCGA-B8-4619-01A-02R-1325-07	19	0	58	1	2	1	1	0	0	0.527757
TCGA-BP-4768-01A-01R-1289-07	400	0	72	0	2	1	1	0	0	0.730654
TCGA-CJ-4904-01A-02R-1426-07	1792	0	60	0	3	4	3	1	0	2.70518
TCGA-B0-5085-01A-01R-1334-07	770	1	76	0	3	3	3	0	0	4.51499
TCGA-BP-4989-01A-01R-1334-07	118	0	58	1	3	3	3	0	0	0.354106
TCGA-BP-4162-01A-02R-1325-07	3074	0	65	0	2	1	1	0	0	5.32523
TCGA-B0-5080-01A-01R-1503-07	342	1	63	1	3	4	3	1	0	0.507835
TCGA-BP-4163-01A-02R-1325-07	2839	0	60	0	3	3	3	0	0	19.9867
TCGA-A3-3335-01A-01R-0864-07	1886	0	41	1	4	2	2	0	0	5.0296
TCGA-B8-5164-01A-01R-1420-07	23	0	65	1	3	3	3	0	0	13.0862
TCGA-B0-5697-01A-11R-1541-07	1835	0	50	1	2	1	1	0	0	9.60796
TCGA-B0-4842-01A-02R-1420-07	1724	1	73	0	4	3	3	0	0	0.0564993
TCGA-BP-4343-01A-02R-1289-07	1912	1	64	1	3	3	3	0	0	0.543683
TCGA-BP-4967-01A-01R-1334-07	205	0	76	1	2	3	3	0	0	4.6395
TCGA-BP-4770-01A-01R-1503-07	329	1	73	0	4	4	4	0	0	0.0460303
TCGA-A3-3308-01A-02R-1325-07	16	0	77	0	2	3	3	0	0	3.37782
TCGA-3Z-A93Z-01A-11R-A37O-07	385	0	69	1	2	1	1	0	0	3.33531
TCGA-BP-4971-01A-01R-1334-07	1487	0	40	1	3	3	3	0	0	1.7192
TCGA-B0-5705-01A-11R-1541-07	3668	0	65	0	2	1	1	0	0	10.2725
TCGA-B0-4710-01A-01R-1503-07	96	0	75	0	3	3	3	0	0	0.43272
TCGA-A3-3387-01A-01R-1541-07	617	0	49	1	2	1	1	0	0	4.4283
TCGA-CZ-5451-01A-01R-1503-07	1668	0	74	1	3	2	2	0	0	2.76031
TCGA-AK-3425-01A-02R-1277-07	3343	0	68	1	2	1	1	0	0	0.346676
TCGA-BP-4331-01A-01R-1289-07	2454	1	52	1	2	1	1	0	0	13.8971
TCGA-BP-4174-01A-02R-1289-07	1879	0	49	1	3	2	2	0	0	2.68085
TCGA-A3-3367-01A-02R-1420-07	2270	0	72	1	3	1	1	0	0	6.59839
TCGA-A3-3351-01A-02R-1325-07	910	0	42	1	2	2	2	0	0	3.61557
TCGA-CJ-4890-01A-01R-1305-07	2085	0	72	1	4	4	3	1	0	0.582111
TCGA-B0-4821-01A-01R-1503-07	1230	1	68	0	3	3	3	0	0	0.618126
TCGA-B0-5108-01A-01R-1420-07	911	0	54	1	2	3	3	0	0	1.07816
TCGA-B0-5710-01A-11R-1672-07	1459	0	57	1	2	1	1	0	0	0.455502
TCGA-BP-4353-01A-02R-1289-07	375	1	61	1	2	1	1	0	0	0.725272
TCGA-BP-4761-01A-01R-1289-07	182	0	57	1	4	3	3	0	1	2.15512
TCGA-B0-4843-01A-01R-1277-07	320	1	57	1	3	3	3	0	0	0.614462
TCGA-B0-4816-01A-01R-1503-07	1371	1	49	1	3	2	2	0	0	0.498962
TCGA-BP-4354-01A-02R-1289-07	1034	1	40	1	4	4	4	1	1	0.122586
TCGA-BP-4352-01A-01R-1289-07	344	1	74	0	4	4	3	1	0	0.184794
TCGA-B0-5712-01A-11R-1672-07	2722	0	68	0	3	4	2	1	0	18.3198
TCGA-CJ-4874-01A-01R-1305-07	2283	0	73	0	3	1	1	0	0	9.83368
TCGA-A3-3328-01A-01R-0864-07	1385	0	79	1	2	1	1	0	0	0.255282
TCGA-CJ-4872-01A-01R-1305-07	1435	0	51	1	4	1	1	0	0	1.46572
TCGA-CJ-4873-01A-01R-1305-07	1776	0	85	0	3	3	3	0	0	5.14446
TCGA-CZ-5467-01A-01R-1503-07	73	1	86	0	4	3	3	0	0	1.01627
TCGA-B0-5698-01A-11R-1672-07	2583	0	77	1	3	1	1	0	0	2.44064
TCGA-BP-5199-01A-01R-1426-07	1355	0	58	1	4	2	2	0	0	0.258539
TCGA-CZ-5984-01A-11R-1672-07	1491	0	51	1	3	1	1	0	0	4.6965
TCGA-A3-3378-01A-02R-1325-07	630	0	60	1	3	1	1	0	0	0.444578
TCGA-A3-3343-01A-01R-0864-07	945	0	79	1	3	2	2	0	0	4.49996
TCGA-CZ-5454-01A-01R-1503-07	722	1	63	1	2	4	2	1	0	0.371164
TCGA-B0-5107-01A-01R-1420-07	927	1	65	0	4	4	2	1	0	2.87972
TCGA-AK-3450-01A-02R-1277-07	1508	0	85	0	2	1	1	0	0	4.51939
TCGA-CJ-4638-01A-02R-1325-07	431	1	46	0	4	4	3	1	1	9.5642
TCGA-B0-5116-01A-02R-1420-07	657	0	52	1	3	3	3	0	0	1.72318
TCGA-CZ-4857-01A-01R-1305-07	1432	1	56	1	3	4	3	1	0	0.841884
TCGA-B8-5159-01A-01R-1420-07	240	0	61	0	3	1	1	0	0	12.5055
TCGA-A3-3358-01A-01R-1541-07	1307	0	57	0	2	1	1	0	0	6.23862
TCGA-CZ-5986-01A-11R-1672-07	373	0	61	1	3	1	1	0	0	9.73827
TCGA-BP-4974-01A-01R-1334-07	211	1	58	1	4	4	3	1	0	0.956498
TCGA-CW-5584-01A-01R-1541-07	164	1	74	1	3	3	3	0	1	6.77332
TCGA-BP-5201-01A-01R-1426-07	951	0	63	1	4	4	3	1	0	1.44139
TCGA-B4-5835-01A-11R-1672-07	16	0	64	0	2	1	1	0	0	2.45933
TCGA-B0-5094-01A-01R-1420-07	333	1	62	1	2	4	3	1	0	0.455952
TCGA-BP-4334-01A-01R-1289-07	645	1	56	1	3	3	3	0	0	0.252174
TCGA-CZ-5988-01A-11R-1672-07	693	0	38	1	2	1	1	0	0	3.49732
TCGA-CJ-4894-01A-01R-1305-07	841	1	58	1	3	3	3	0	0	9.09718
TCGA-CJ-4869-01A-02R-1426-07	2554	0	49	1	2	3	2	0	1	11.1007
TCGA-A3-3363-01A-01R-0864-07	319	0	50	1	2	2	2	0	0	25.1839
TCGA-A3-3373-01A-02R-1420-07	1621	0	54	0	3	1	1	0	0	16.9341
TCGA-AK-3451-01A-02R-1188-07	1481	0	48	1	3	2	2	0	0	21.31
TCGA-B0-5104-01A-01R-1420-07	0	1	90	0	2	1	1	0	0	3.10231
TCGA-BP-4351-01A-01R-1289-07	970	0	51	0	2	3	3	0	0	1.32392
TCGA-B0-5694-01A-11R-1541-07	480	1	71	1	3	3	3	0	0	0.421363
TCGA-BP-4158-01A-02R-1289-07	3377	0	69	1	2	1	1	0	0	0.783181
TCGA-CZ-5985-01A-11R-1672-07	1629	0	58	1	2	2	2	0	0	14.4508
TCGA-BP-4166-01A-02R-1289-07	13	0	69	1	3	3	3	0	0	3.33687
TCGA-CZ-5456-01A-01R-1503-07	1558	0	57	1	3	2	2	0	0	0.176768
TCGA-CZ-4854-01A-01R-1305-07	1404	1	68	1	2	1	1	0	0	2.36134
TCGA-B8-5546-01A-01R-1541-07	505	0	38	0	2	1	1	0	0	3.17585
TCGA-B8-5545-01A-01R-1672-07	522	0	42	1	2	1	1	0	0	5.20028
TCGA-B0-5707-01A-11R-1541-07	2828	0	39	0	3	1	1	0	0	10.9645
TCGA-B0-5109-01A-02R-1420-07	587	1	69	1	4	3	3	0	1	0.902015
TCGA-B4-5843-01A-11R-1672-07	11	0	45	1	2	1	1	0	0	4.01488
TCGA-BP-4985-01A-01R-1334-07	952	1	72	1	4	3	3	0	0	1.38354
TCGA-A3-3313-01A-02R-1325-07	735	1	59	1	3	1	1	0	0	8.98301
TCGA-BP-4169-01A-02R-1289-07	701	1	76	0	2	2	2	0	0	0.801943
TCGA-B8-5553-01A-01R-1541-07	435	0	67	0	2	1	1	0	0	10.728
TCGA-B0-4696-01A-01R-1277-07	866	1	58	1	3	3	3	0	0	0.00630211
TCGA-A3-3329-01A-01R-0864-07	1624	0	75	1	2	1	1	0	0	2.57066
TCGA-B8-5158-01A-01R-1420-07	293	0	56	1	4	3	3	0	1	0.518082
TCGA-B0-5695-01A-11R-1541-07	1420	0	61	0	2	1	1	0	0	3.38607
TCGA-CZ-4859-01A-02R-1426-07	1787	0	59	0	2	1	1	0	0	13.5044
TCGA-CW-5587-01A-01R-1541-07	2226	0	62	0	2	3	3	0	0	4.24371
TCGA-B4-5844-01A-11R-1672-07	7	0	61	0	1	2	2	0	0	3.20437
TCGA-A3-3307-01A-01R-0864-07	1436	0	66	1	3	3	3	0	0	7.03863
TCGA-B4-5834-01A-11R-1672-07	38	0	59	1	1	1	1	0	0	3.30301
TCGA-A3-3347-01A-02R-1325-07	1610	1	76	0	2	3	1	0	1	0.258699
TCGA-BP-4327-01A-01R-1289-07	109	1	75	0	2	2	2	0	0	4.13578
TCGA-BP-4160-01A-02R-1289-07	2881	0	67	1	2	3	3	0	0	10.9844
TCGA-CJ-4639-01A-02R-1325-07	2308	0	49	0	2	2	2	0	0	10.1959
TCGA-A3-3374-01A-02R-1325-07	1314	0	51	0	2	1	1	0	0	0.0568738
TCGA-CZ-5470-01A-01R-1503-07	0	0	72	0	3	2	2	0	0	3.76104
TCGA-B0-5077-01A-01R-1334-07	1317	1	77	1	3	1	1	0	0	2.79055
TCGA-B0-5092-01A-01R-1420-07	459	1	53	0	3	4	1	1	0	7.76011
TCGA-B4-5832-01A-11R-1672-07	155	0	65	1	2	3	3	0	0	4.62077
TCGA-B8-5163-01A-01R-1420-07	4	0	63	0	3	3	3	0	0	1.92262
TCGA-B0-5692-01A-11R-1541-07	1487	0	66	0	3	3	3	0	0	4.17278
TCGA-CJ-4640-01A-02R-1325-07	1998	0	49	1	4	3	3	0	0	23.2901
TCGA-BP-4797-01A-01R-1305-07	1107	0	34	1	3	3	3	0	0	11.4403
TCGA-B0-5691-01A-11R-1541-07	3431	0	66	0	3	1	1	0	0	8.19342
TCGA-BP-5006-01A-01R-1334-07	840	0	61	1	2	1	1	0	0	5.88533
TCGA-CZ-5469-01A-01R-1503-07	946	1	41	1	2	2	2	0	0	3.1317
TCGA-A3-3385-01A-02R-1420-07	1993	0	46	0	2	1	1	0	0	8.65649
TCGA-BP-4787-01A-01R-1305-07	480	1	59	0	4	4	3	1	0	3.2849
TCGA-BP-4325-01A-02R-1289-07	2964	0	64	0	2	1	1	0	0	10.8831
TCGA-BP-4970-01A-01R-1334-07	433	0	44	1	3	3	1	0	1	7.7016
TCGA-G6-A5PC-01A-11R-A33J-07	242	1	54	0	4	4	1	1	0	6.53448
TCGA-CZ-4864-01A-01R-1503-07	1315	1	86	1	3	2	2	0	0	8.45632
TCGA-BP-5198-01A-01R-1426-07	603	0	72	1	3	3	3	0	0	0.50458
TCGA-B8-4620-01A-02R-1325-07	226	0	70	0	2	3	3	0	0	0.0278111
TCGA-B0-5703-01A-11R-1541-07	1203	0	73	1	3	1	1	0	0	4.50788
TCGA-B0-5095-01A-01R-1420-07	245	1	81	1	3	3	3	0	0	0.710833
TCGA-BP-4964-01A-01R-1334-07	1862	0	54	0	2	1	1	0	0	1.74419
TCGA-CJ-4891-01A-01R-1305-07	819	1	57	0	4	3	3	0	0	0.393252
TCGA-B0-4690-01A-01R-1277-07	43	1	65	1	3	4	4	1	0	0.264064
TCGA-CJ-4868-01A-01R-1305-07	646	1	42	1	3	4	3	1	0	1.00137
TCGA-B8-4148-01A-02R-1325-07	379	0	63	0	3	1	1	0	0	4.30146
TCGA-AK-3429-01A-02R-1325-07	2017	0	54	0	2	2	2	0	0	5.8337
TCGA-B4-5377-01A-01R-1503-07	365	0	68	0	3	4	3	1	0	11.3303
TCGA-CJ-4918-01A-01R-1426-07	93	1	64	1	4	4	3	1	0	1.23499
TCGA-B2-5641-01A-01R-1541-07	324	0	79	1	3	1	1	0	0	11.7623
TCGA-BP-4795-01A-02R-1420-07	620	0	74	0	2	1	1	0	0	0.952557
TCGA-B0-5115-01A-01R-1420-07	797	0	43	1	3	4	2	1	0	0.9058
TCGA-B8-4622-01A-02R-1277-07	181	0	57	1	3	4	3	1	0	1.22006
TCGA-A3-3362-01A-02R-1325-07	1559	0	60	0	2	1	1	0	0	12.0165
TCGA-B0-4693-01A-01R-1277-07	77	1	72	0	4	3	3	0	0	14.8724
TCGA-BP-4771-01A-01R-1289-07	162	1	62	1	4	4	3	1	0	2.13869
TCGA-A3-3352-01A-01R-0864-07	561	1	74	1	3	3	3	0	0	0.601664
TCGA-B0-5084-01A-01R-1334-07	222	1	33	1	3	4	3	1	1	2.02098
TCGA-BP-4159-01A-02R-1289-07	2601	1	70	1	2	1	1	0	0	0.600842
TCGA-CJ-4644-01A-02R-1325-07	336	1	48	0	3	4	3	1	0	1.26712
TCGA-B4-5836-01A-11R-1672-07	141	0	61	0	2	1	1	0	0	5.59848
TCGA-B8-4621-01A-01R-1503-07	431	0	63	1	3	1	1	0	0	16.5247
TCGA-B0-4699-01A-01R-1277-07	110	1	74	1	4	4	4	1	0	0.0535896
TCGA-B8-5550-01A-01R-1541-07	434	0	71	1	3	3	3	0	0	6.87184
TCGA-B0-5106-01A-01R-1420-07	1598	1	64	1	2	1	1	0	0	2.64436
TCGA-B0-5696-01A-11R-1541-07	1727	0	69	1	4	3	3	0	0	3.65026
TCGA-BP-4326-01A-01R-1289-07	1625	1	53	0	2	1	1	0	0	0.15168
TCGA-CZ-4856-01A-02R-1426-07	18	0	62	0	2	1	1	0	0	10.8885
TCGA-BP-5169-01A-01R-1426-07	193	0	70	1	4	1	1	0	0	0.135671
TCGA-BP-4165-01A-02R-1289-07	3037	0	64	0	1	1	1	0	0	4.53271
TCGA-BP-5010-01A-02R-1420-07	878	1	63	1	4	3	3	0	0	0.588672
TCGA-B0-5702-01A-11R-1541-07	1605	0	71	1	2	1	1	0	0	1.80487
TCGA-CJ-6030-01A-11R-1672-07	2299	1	65	1	3	1	1	0	0	3.68522
TCGA-B0-5706-01A-11R-1541-07	2414	0	45	1	2	2	2	0	0	0.607614
TCGA-B8-5165-01A-01R-1420-07	8	0	43	1	2	1	1	0	0	4.88558
TCGA-B0-5110-01A-01R-1420-07	1092	0	71	0	2	1	1	0	0	5.81227
TCGA-B0-4838-01A-01R-1305-07	834	1	69	0	3	1	1	0	0	5.3123
TCGA-BP-4968-01A-01R-1334-07	1746	0	40	1	3	1	1	0	0	7.01207
TCGA-B0-4814-01A-01R-1277-07	168	1	58	1	3	4	4	1	0	3.79925
TCGA-B0-4823-01A-02R-1420-07	454	1	88	1	2	1	1	0	0	5.25626
TCGA-AK-3428-01A-02R-1277-07	2223	0	62	1	2	3	3	0	0	0.566181
TCGA-B4-5378-01A-01R-1503-07	175	0	62	1	2	1	1	0	0	0.102091
TCGA-A3-3317-01A-02R-1325-07	1491	0	67	1	2	2	2	0	0	12.7932
TCGA-BP-4756-01A-01R-1289-07	374	0	62	0	2	1	1	0	0	3.19277
TCGA-B0-5088-01A-01R-1334-07	563	1	53	1	3	1	1	0	0	7.45253
TCGA-B0-4837-01A-01R-1305-07	1378	1	63	1	3	1	1	0	0	0.2491
TCGA-B8-5549-01A-01R-1541-07	194	0	53	1	3	1	1	0	0	3.04876
TCGA-CZ-5989-01A-11R-1672-07	1599	0	60	1	2	2	2	0	0	26.8563
TCGA-B0-5081-01A-01R-1334-07	362	1	79	0	2	3	3	0	0	0.387527
TCGA-BP-5182-01A-01R-1426-07	1165	0	56	1	3	1	1	0	0	9.14672
TCGA-CJ-6033-01A-11R-1672-07	224	1	54	0	4	4	3	1	0	0.280518
