# Supplementary material for: LRRC19—A Bridge between Selenium Adjuvant Therapy and Renal Clear Cell Carcinoma: A Study Based on Datamining
Source: Genes (Basel). 2020 Apr 17;11(4):440. doi: 10.3390/genes11040440 (PMC7230350; doi:10.3390/genes11040440)
Supplement: Supplementary file 1 [file genes-11-00440-s001.zip › Genes_Supplementary meterial/Table S2.xlsx]

## Sheet: Sheet1
Gene Symbol	Gene ID	P-Value (Survival os)
PEBP1P2	ENSG00000270532.1	1.85e-14
RP11-379F4.8	ENSG00000271778.1	3.42e-14
SOWAHB	ENSG00000186212.3	1.84e-13
CPT2	ENSG00000157184.5	1.92e-13
WDR72	ENSG00000166415.14	2.25e-13
DHRS12	ENSG00000102796.10	1.3e-12
TOLLIP	ENSG00000078902.15	1.44e-12
TPRG1L	ENSG00000158109.14	1.59e-12
BAG1	ENSG00000107262.16	3.58e-12
SLC1A1	ENSG00000106688.11	5.68e-12
DDAH1	ENSG00000153904.18	7.01e-12
DMGDH	ENSG00000132837.14	7.59e-12
C1orf210	ENSG00000253313.5	7.72e-12
IL20RB	ENSG00000174564.12	7.83e-12
FBXO3	ENSG00000110429.13	1.17e-11
FZD1	ENSG00000157240.3	1.48e-11
PAIP2B	ENSG00000124374.8	1.51e-11
CYP3A7	ENSG00000160870.12	1.72e-11
CRB3	ENSG00000130545.15	1.8e-11
KL	ENSG00000133116.7	1.87e-11
MPP7	ENSG00000150054.18	2.05e-11
GIPC2	ENSG00000137960.5	2.07e-11
TMEM38B	ENSG00000095209.11	2.09e-11
SORBS2	ENSG00000154556.17	2.59e-11
RP11-343C2.11	ENSG00000260914.3	2.72e-11
NDUFB6	ENSG00000165264.10	3.37e-11
PANK1	ENSG00000152782.16	3.41e-11
SLC16A12	ENSG00000152779.13	3.52e-11
BBOX1	ENSG00000129151.8	4.23e-11
RETSAT	ENSG00000042445.13	4.25e-11
HNMT	ENSG00000150540.13	4.25e-11
RP11-407N17.3	ENSG00000258941.3	4.59e-11
DMRTA1	ENSG00000176399.3	5.41e-11
ANK3	ENSG00000151150.20	5.66e-11
CRYL1	ENSG00000165475.13	5.94e-11
C11orf54	ENSG00000182919.14	7.17e-11
G6PC	ENSG00000131482.9	7.58e-11
SPATA18	ENSG00000163071.10	7.82e-11
SOX6	ENSG00000110693.15	8.75e-11
RP11-416A14.1	ENSG00000270040.1	8.91e-11
HIBCH	ENSG00000198130.14	9.55e-11
GALK2	ENSG00000156958.14	1.02e-10
MRPL49	ENSG00000149792.8	1.04e-10
COL7A1	ENSG00000114270.15	1.21e-10
TLN2	ENSG00000171914.14	1.25e-10
NCR3LG1	ENSG00000188211.8	1.46e-10
TMEM126B	ENSG00000171204.12	1.5e-10
SNX30	ENSG00000148158.16	1.5e-10
MOB3B	ENSG00000120162.9	1.58e-10
ACADM	ENSG00000117054.13	1.76e-10
PAFAH2	ENSG00000158006.13	1.79e-10
ALDH6A1	ENSG00000119711.12	1.81e-10
ASTN2	ENSG00000148219.16	1.82e-10
SAMM50	ENSG00000100347.14	1.94e-10
ZNF658	ENSG00000274349.4	2.13e-10
HS1BP3	ENSG00000118960.12	2.32e-10
RP11-626G11.3	ENSG00000261759.1	2.44e-10
CYP3A4	ENSG00000160868.14	2.51e-10
ENPP5	ENSG00000112796.9	2.61e-10
SH3BGRL2	ENSG00000198478.7	2.63e-10
ATP6V1G1	ENSG00000136888.6	2.66e-10
RP11-89H19.2	ENSG00000278385.1	2.71e-10
PIGV	ENSG00000060642.10	2.81e-10
PAQR5	ENSG00000137819.13	2.97e-10
EPB41L4A-AS2	ENSG00000278921.2	3.19e-10
DMXL1	ENSG00000172869.14	3.2e-10
AQP1	ENSG00000240583.10	3.71e-10
AKTIP	ENSG00000166971.16	3.85e-10
RP4-635A23.6	ENSG00000279838.1	3.86e-10
AFG3L2	ENSG00000141385.9	3.9e-10
C9orf156	ENSG00000136932.13	3.9e-10
FNIP2	ENSG00000052795.12	4.09e-10
IQGAP2	ENSG00000145703.15	4.34e-10
SAA2	ENSG00000134339.8	4.46e-10
NBR1	ENSG00000188554.13	4.62e-10
PLEKHF2	ENSG00000175895.3	4.69e-10
AUH	ENSG00000148090.11	4.85e-10
TAL2	ENSG00000186051.6	4.87e-10
SLC2A9	ENSG00000109667.11	5.27e-10
OTX1	ENSG00000115507.9	6.24e-10
RSG1	ENSG00000132881.11	6.3e-10
ESD	ENSG00000139684.13	6.37e-10
ILVBL	ENSG00000105135.15	6.41e-10
SGCB	ENSG00000163069.12	6.49e-10
DLX4	ENSG00000108813.10	6.56e-10
RP11-2E11.9	ENSG00000270953.1	6.58e-10
MYO6	ENSG00000196586.13	6.85e-10
FREM2	ENSG00000150893.10	7.25e-10
DMRT3	ENSG00000064218.4	7.46e-10
RP11-16E12.2	ENSG00000259772.6	7.71e-10
DENND1C	ENSG00000205744.9	8.1e-10
IGBP1	ENSG00000089289.15	8.19e-10
CCDC121	ENSG00000176714.9	8.73e-10
MRPS18B	ENSG00000204568.11	8.84e-10
EZR	ENSG00000092820.17	9.13e-10
DCST2	ENSG00000163354.14	9.35e-10
F2RL1	ENSG00000164251.4	9.93e-10
MRPL50	ENSG00000136897.7	1.06e-09
FAHD1	ENSG00000180185.11	1.08e-09
KIF13B	ENSG00000197892.12	1.1e-09
LAMTOR3	ENSG00000109270.12	1.15e-09
SALL1	ENSG00000103449.11	1.21e-09
KIAA1191	ENSG00000122203.14	1.22e-09
ATP6V1C2	ENSG00000143882.9	1.26e-09
TMEM27	ENSG00000147003.5	1.35e-09
HADHB	ENSG00000138029.13	1.36e-09
PLCL2	ENSG00000154822.15	1.37e-09
SNX2	ENSG00000205302.6	1.38e-09
MUT	ENSG00000146085.7	1.41e-09
EIF4EBP2	ENSG00000148730.6	1.41e-09
LRBA	ENSG00000198589.10	1.46e-09
TRPM3	ENSG00000083067.22	1.48e-09
DPP4	ENSG00000197635.9	1.51e-09
CDC14B	ENSG00000081377.16	1.52e-09
CDS1	ENSG00000163624.5	1.54e-09
SLC25A4	ENSG00000151729.10	1.61e-09
ARHGAP10	ENSG00000071205.11	1.61e-09
RP11-49I11.1	ENSG00000260552.1	1.64e-09
KCNJ15	ENSG00000157551.17	1.69e-09
FLRT3	ENSG00000125848.9	1.7e-09
GBA3	ENSG00000249948.6	1.72e-09
SEPP1	ENSG00000250722.5	1.75e-09
RAB3IP	ENSG00000127328.21	1.76e-09
ZC3H12C	ENSG00000149289.10	1.77e-09
SLC22A4	ENSG00000197208.5	1.77e-09
MTURN	ENSG00000180354.15	1.81e-09
ELOVL7	ENSG00000164181.13	1.82e-09
TOB2	ENSG00000183864.4	1.89e-09
CHMP5	ENSG00000086065.13	1.9e-09
MAP7	ENSG00000135525.18	1.95e-09
EMCN	ENSG00000164035.9	1.98e-09
EBAG9	ENSG00000147654.14	1.98e-09
WDR31	ENSG00000148225.15	2e-09
IRF6	ENSG00000117595.10	2.14e-09
VWA8	ENSG00000102763.15	2.2e-09
SUCLA2	ENSG00000136143.13	2.32e-09
ACAA2	ENSG00000167315.17	2.36e-09
RP11-15H20.6	ENSG00000213971.7	2.37e-09
RP11-152H18.3	ENSG00000254665.1	2.44e-09
SIK2	ENSG00000170145.4	2.6e-09
LRP2	ENSG00000081479.12	2.7e-09
TMBIM1	ENSG00000135926.12	2.77e-09
TLR3	ENSG00000164342.12	2.8e-09
SLC25A42	ENSG00000181035.13	2.87e-09
LRRC28	ENSG00000168904.14	2.91e-09
METTL7A	ENSG00000185432.11	2.96e-09
COMMD3-BMI1	ENSG00000269897.5	2.97e-09
PLXNB3	ENSG00000198753.11	3.01e-09
LMBRD1	ENSG00000168216.10	3.02e-09
NCOA4	ENSG00000266412.5	3.03e-09
ITIH4	ENSG00000055955.15	3.09e-09
ZNF821	ENSG00000102984.14	3.19e-09
RP11-297L17.2	ENSG00000260963.1	3.43e-09
AMOT	ENSG00000126016.13	3.48e-09
SCP2	ENSG00000116171.16	3.49e-09
TDRD7	ENSG00000196116.7	3.62e-09
ADCY9	ENSG00000162104.9	3.73e-09
MAT2B	ENSG00000038274.16	3.77e-09
SMIM19	ENSG00000176209.11	4.12e-09
SAA1	ENSG00000173432.10	4.34e-09
RP13-39P12.3	ENSG00000228748.2	4.35e-09
EHHADH	ENSG00000113790.10	4.45e-09
SLC7A5	ENSG00000103257.8	4.47e-09
RNF185	ENSG00000138942.15	4.48e-09
GPR78	ENSG00000155269.11	4.52e-09
RMDN3	ENSG00000137824.15	4.68e-09
SLC3A1	ENSG00000138079.13	4.69e-09
CREBRF	ENSG00000164463.12	4.77e-09
TMEM59	ENSG00000116209.11	4.97e-09
CUBN	ENSG00000107611.14	5.28e-09
TMEM150C	ENSG00000249242.7	5.33e-09
ERBB2	ENSG00000141736.13	5.33e-09
EMX2	ENSG00000170370.11	5.52e-09
RP11-968A15.2	ENSG00000257596.1	5.55e-09
TMEM125	ENSG00000179178.10	5.63e-09
CDC37L1	ENSG00000106993.11	5.68e-09
NALCN-AS1	ENSG00000233009.1	5.86e-09
GJB1	ENSG00000169562.9	6.19e-09
ZNF189	ENSG00000136870.10	6.33e-09
DOCK8	ENSG00000107099.15	6.35e-09
SOWAHC	ENSG00000198142.4	6.35e-09
PRUNE2	ENSG00000106772.17	6.37e-09
DONSON	ENSG00000159147.17	6.48e-09
LINC01234	ENSG00000249550.6	6.59e-09
RORA	ENSG00000069667.15	6.8e-09
TEK	ENSG00000120156.20	6.88e-09
ADH5	ENSG00000197894.10	7.16e-09
CDHR4	ENSG00000187492.8	7.16e-09
MIA2	ENSG00000150526.11	7.3e-09
CILP	ENSG00000138615.5	7.35e-09
PECR	ENSG00000115425.13	7.38e-09
POLR1E	ENSG00000137054.15	7.41e-09
WFDC10B	ENSG00000182931.9	7.43e-09
TRUB2	ENSG00000167112.9	7.51e-09
GLYATL1	ENSG00000166840.13	7.52e-09
MGAM	ENSG00000257335.8	7.86e-09
ZNF14	ENSG00000105708.8	7.98e-09
TSPYL1	ENSG00000189241.6	8.1e-09
PDGFRL	ENSG00000104213.12	8.11e-09
EPB41L1	ENSG00000088367.20	8.42e-09
COL4A4	ENSG00000081052.11	8.42e-09
CCDC103	ENSG00000167131.16	8.48e-09
DAB2IP	ENSG00000136848.16	8.51e-09
NIPAL3	ENSG00000001461.16	8.54e-09
CLCN5	ENSG00000171365.15	8.62e-09
B3GNTL1	ENSG00000175711.8	8.86e-09
RMND5B	ENSG00000145916.18	8.92e-09
ECI2	ENSG00000198721.12	8.99e-09
RASEF	ENSG00000165105.9	9.05e-09
TMEM246	ENSG00000165152.8	9.32e-09
ACOX1	ENSG00000161533.11	9.48e-09
KAT5	ENSG00000172977.12	9.58e-09
AMD1	ENSG00000123505.14	9.78e-09
HERPUD1	ENSG00000051108.14	1.01e-08
CTB-50E14.5	ENSG00000269374.1	1.01e-08
PHOSPHO2	ENSG00000144362.11	1.02e-08
SLC45A4	ENSG00000022567.9	1.03e-08
SLC27A2	ENSG00000140284.10	1.03e-08
CUBNP3	ENSG00000235690.2	1.07e-08
HABP4	ENSG00000130956.13	1.07e-08
CRYZ	ENSG00000116791.13	1.08e-08
DYNLL2	ENSG00000264364.2	1.09e-08
CRAT	ENSG00000095321.16	1.15e-08
RUNDC3B	ENSG00000105784.15	1.18e-08
BPNT1	ENSG00000162813.17	1.19e-08
SASH1	ENSG00000111961.16	1.19e-08
ISPD	ENSG00000214960.9	1.2e-08
MED7	ENSG00000155868.7	1.2e-08
HSPA4L	ENSG00000164070.11	1.21e-08
NFU1	ENSG00000169599.12	1.24e-08
SENP8	ENSG00000166192.14	1.26e-08
LRRC19	ENSG00000184434.7	1.26e-08
TMEM232	ENSG00000186952.14	1.28e-08
RP11-386G11.10	ENSG00000258017.1	1.28e-08
FAM134A	ENSG00000144567.10	1.3e-08
FMO1	ENSG00000010932.15	1.33e-08
ZXDA	ENSG00000198205.6	1.34e-08
AC007036.5	ENSG00000251660.1	1.37e-08
AC090286.4	ENSG00000196893.3	1.38e-08
AP5M1	ENSG00000053770.11	1.38e-08
AJAP1	ENSG00000196581.10	1.41e-08
AC074212.5	ENSG00000259605.3	1.41e-08
ZIC2	ENSG00000043355.10	1.44e-08
ANXA8	ENSG00000265190.6	1.46e-08
SLC10A2	ENSG00000125255.6	1.46e-08
RBM47	ENSG00000163694.14	1.46e-08
SSFA2	ENSG00000138434.16	1.48e-08
MFAP1	ENSG00000140259.6	1.48e-08
FBXL5	ENSG00000118564.14	1.48e-08
UGT2A3	ENSG00000135220.10	1.5e-08
NBEA	ENSG00000172915.18	1.53e-08
PCGF5	ENSG00000180628.14	1.54e-08
RP11-298J20.4	ENSG00000249456.1	1.55e-08
AKR1B10	ENSG00000198074.9	1.57e-08
TNFRSF10A	ENSG00000104689.9	1.6e-08
TOMM20	ENSG00000173726.10	1.61e-08
PDZK1	ENSG00000174827.13	1.61e-08
PITX1	ENSG00000069011.15	1.63e-08
RP11-521I2.3	ENSG00000260368.1	1.68e-08
RP11-161H23.5	ENSG00000258232.2	1.68e-08
FAM120A	ENSG00000048828.16	1.7e-08
TJP2	ENSG00000119139.16	1.72e-08
RP11-166N17.1	ENSG00000227253.3	1.76e-08
PCBP1	ENSG00000169564.6	1.77e-08
CX3CL1	ENSG00000006210.6	1.83e-08
ATP6V1A	ENSG00000114573.9	1.85e-08
HSDL2	ENSG00000119471.14	1.86e-08
PRKAA2	ENSG00000162409.10	1.89e-08
ATP6V1E1	ENSG00000131100.12	1.9e-08
FUT6	ENSG00000156413.13	1.93e-08
RGP1	ENSG00000107185.9	1.96e-08
PVRL3	ENSG00000177707.10	2e-08
CALCRL	ENSG00000064989.12	2.02e-08
ZNF366	ENSG00000178175.11	2.04e-08
UFSP2	ENSG00000109775.10	2.05e-08
AC107081.5	ENSG00000236498.1	2.12e-08
ITGA6	ENSG00000091409.14	2.12e-08
NSA2	ENSG00000164346.9	2.13e-08
RP11-863K10.4	ENSG00000233170.4	2.15e-08
UNC119B	ENSG00000175970.8	2.2e-08
RP1-142L7.9	ENSG00000270661.1	2.2e-08
CRIM1	ENSG00000150938.9	2.22e-08
LINC01550	ENSG00000246223.8	2.22e-08
OGDH	ENSG00000105953.14	2.3e-08
RP11-531F16.4	ENSG00000273261.1	2.32e-08
POC1B	ENSG00000139323.13	2.33e-08
SDHD	ENSG00000204370.8	2.34e-08
CEACAM1	ENSG00000079385.21	2.35e-08
TMEM92-AS1	ENSG00000251179.1	2.35e-08
IGF1R	ENSG00000140443.13	2.37e-08
CCNDBP1	ENSG00000166946.13	2.49e-08
SLC40A1	ENSG00000138449.10	2.51e-08
SYNJ2BP	ENSG00000213463.4	2.53e-08
GPD1L	ENSG00000152642.10	2.55e-08
KCNK5	ENSG00000164626.8	2.66e-08
STX7	ENSG00000079950.13	2.73e-08
SERINC1	ENSG00000111897.6	2.76e-08
METTL20	ENSG00000139160.13	2.82e-08
DHX40	ENSG00000108406.9	2.83e-08
SESTD1	ENSG00000187231.13	2.85e-08
TRAF3IP1	ENSG00000204104.11	2.87e-08
CRHBP	ENSG00000145708.10	2.88e-08
HYAL1	ENSG00000114378.16	2.89e-08
CHRM3	ENSG00000133019.11	2.93e-08
RP4-657E11.10	ENSG00000270728.1	2.93e-08
GLUD2	ENSG00000182890.4	2.94e-08
HELQ	ENSG00000163312.10	2.96e-08
RP11-336K24.12	ENSG00000273002.1	3e-08
DLGAP1-AS2	ENSG00000262001.1	3e-08
ATXN7L3B	ENSG00000253719.3	3.01e-08
TPMT	ENSG00000137364.4	3.05e-08
IRF2BP2	ENSG00000168264.10	3.08e-08
SWT1	ENSG00000116668.12	3.09e-08
NR3C2	ENSG00000151623.14	3.15e-08
LIFR	ENSG00000113594.9	3.15e-08
CPEB4	ENSG00000113742.12	3.25e-08
HBP1	ENSG00000105856.13	3.26e-08
CTB-133G6.1	ENSG00000263264.1	3.36e-08
GATM	ENSG00000171766.15	3.43e-08
OGDHL	ENSG00000197444.9	3.54e-08
CNPPD1	ENSG00000115649.15	3.56e-08
RP11-84A19.4	ENSG00000269967.1	3.57e-08
TACC1	ENSG00000147526.19	3.58e-08
GAREM	ENSG00000141441.15	3.6e-08
ECHDC3	ENSG00000134463.14	3.61e-08
CCDC186	ENSG00000165813.16	3.64e-08
BSPRY	ENSG00000119411.10	3.7e-08
LDAH	ENSG00000118961.14	3.71e-08
ALAD	ENSG00000148218.15	3.75e-08
VAC14-AS1	ENSG00000214353.7	3.78e-08
RMDN2	ENSG00000115841.19	3.78e-08
TMEM82	ENSG00000162460.6	3.83e-08
PIAS1	ENSG00000033800.13	3.83e-08
BCL2	ENSG00000171791.11	3.84e-08
SAA2-SAA4	ENSG00000255071.3	3.91e-08
RPLP0P2	ENSG00000243742.5	3.93e-08
NCOA7	ENSG00000111912.18	3.98e-08
DUSP11	ENSG00000144048.10	3.99e-08
TMEM25	ENSG00000149582.15	4.12e-08
GRAMD1C	ENSG00000178075.19	4.14e-08
MAPK8IP1	ENSG00000121653.11	4.19e-08
UGT2B7	ENSG00000171234.13	4.19e-08
METTL24	ENSG00000053328.8	4.2e-08
EVC	ENSG00000072840.12	4.21e-08
FRMD3	ENSG00000172159.15	4.21e-08
ZNF549	ENSG00000121406.8	4.32e-08
MRPL46	ENSG00000259494.1	4.41e-08
LMTK2	ENSG00000164715.5	4.46e-08
RNF20	ENSG00000155827.11	4.51e-08
ACADSB	ENSG00000196177.12	4.55e-08
ITPKA	ENSG00000137825.10	4.66e-08
ACAT1	ENSG00000075239.13	4.72e-08
ITM2B	ENSG00000136156.12	4.77e-08
CHTF8	ENSG00000168802.12	4.83e-08
TNFRSF19	ENSG00000127863.15	4.86e-08
AKAP6	ENSG00000151320.10	4.91e-08
HSD17B8	ENSG00000204228.3	4.95e-08
WARS2	ENSG00000116874.11	4.95e-08
FAM63A	ENSG00000143409.15	4.99e-08
FITM2	ENSG00000197296.5	5.02e-08
C7orf61	ENSG00000185955.4	5.08e-08
GPR160	ENSG00000173890.16	5.1e-08
FAM160A1	ENSG00000164142.15	5.1e-08
FAM86C2P	ENSG00000160172.10	5.14e-08
AGPAT5	ENSG00000155189.11	5.15e-08
ATXN1L	ENSG00000224470.7	5.21e-08
ABHD6	ENSG00000163686.13	5.22e-08
PURA	ENSG00000185129.5	5.22e-08
HADH	ENSG00000138796.15	5.23e-08
AC005062.2	ENSG00000243004.5	5.25e-08
FBXO21	ENSG00000135108.14	5.28e-08
ALDH2	ENSG00000111275.12	5.38e-08
DHFRL1	ENSG00000178700.7	5.49e-08
NDFIP1	ENSG00000131507.10	5.51e-08
FBXO7	ENSG00000100225.17	5.57e-08
ZNF583	ENSG00000198440.9	5.59e-08
PLS1	ENSG00000120756.12	5.72e-08
KB-1208A12.3	ENSG00000245970.2	5.77e-08
PPAP2B	ENSG00000162407.8	5.84e-08
PEX3	ENSG00000034693.14	5.88e-08
ENAM	ENSG00000132464.11	5.92e-08
TNIP1	ENSG00000145901.14	5.98e-08
RAB21	ENSG00000080371.5	6.01e-08
PHYHIPL	ENSG00000165443.11	6.09e-08
NPY6R	ENSG00000226306.6	6.27e-08
SPTBN1	ENSG00000115306.15	6.29e-08
RP11-49I11.4	ENSG00000274849.1	6.32e-08
RP11-46B11.2	ENSG00000220154.2	6.52e-08
TRAF6	ENSG00000175104.14	6.55e-08
PEX19	ENSG00000162735.18	6.55e-08
RP11-372K14.2	ENSG00000270681.1	6.55e-08
SLC44A1	ENSG00000070214.15	6.57e-08
NMNAT1	ENSG00000173614.13	6.6e-08
TRPV3	ENSG00000167723.14	6.67e-08
KCNAB1	ENSG00000169282.17	6.68e-08
STX3	ENSG00000166900.14	6.76e-08
DNAJB14	ENSG00000164031.16	6.86e-08
PCCA	ENSG00000175198.14	6.93e-08
FBF1	ENSG00000188878.16	7.02e-08
SNX4	ENSG00000114520.10	7.05e-08
VRK3	ENSG00000105053.10	7.1e-08
MRPS2	ENSG00000122140.10	7.15e-08
TTC33	ENSG00000113638.12	7.16e-08
INIP	ENSG00000148153.13	7.16e-08
SDHB	ENSG00000117118.9	7.32e-08
RBM43	ENSG00000184898.6	7.51e-08
LNX2	ENSG00000139517.7	7.58e-08
PTPRB	ENSG00000127329.14	7.61e-08
ATP11A	ENSG00000068650.18	7.61e-08
MARS	ENSG00000166986.12	7.63e-08
LINC01507	ENSG00000230945.1	7.65e-08
KLF9	ENSG00000119138.4	7.66e-08
FCER1A	ENSG00000179639.10	7.68e-08
RP11-119D9.1	ENSG00000251637.6	7.72e-08
KCNN4	ENSG00000104783.11	7.81e-08
SERBP1P3	ENSG00000242142.1	7.82e-08
LINC00605	ENSG00000251533.2	7.84e-08
C1QTNF1-AS1	ENSG00000265096.1	7.85e-08
USP27X	ENSG00000273820.1	7.94e-08
ERLIN2	ENSG00000147475.14	7.95e-08
CNNM3	ENSG00000168763.15	8.01e-08
CTC-137K3.1	ENSG00000270137.1	8.07e-08
ASIC3	ENSG00000213199.7	8.17e-08
PACERR	ENSG00000273129.1	8.19e-08
ACBD5	ENSG00000107897.18	8.26e-08
ADGRG1	ENSG00000205336.11	8.27e-08
IMPA2	ENSG00000141401.11	8.29e-08
KIF3B	ENSG00000101350.7	8.32e-08
TBL1X	ENSG00000101849.15	8.36e-08
DNASE1L3	ENSG00000163687.13	8.41e-08
KBTBD4	ENSG00000123444.13	8.61e-08
NUDT12	ENSG00000112874.9	8.66e-08
DCAF11	ENSG00000100897.17	8.75e-08
NPM1P27	ENSG00000249353.2	8.89e-08
SGMS1	ENSG00000198964.13	8.93e-08
HOTAIRM1	ENSG00000233429.9	8.94e-08
FAM35A	ENSG00000122376.11	9e-08
SEC24B	ENSG00000138802.11	9.12e-08
HSP90AB4P	ENSG00000282100.1	9.15e-08
FIS1	ENSG00000214253.8	9.16e-08
MSNP1	ENSG00000251593.1	9.28e-08
KHDRBS3	ENSG00000131773.13	9.3e-08
DBT	ENSG00000137992.14	9.3e-08
APOOL	ENSG00000155008.13	9.35e-08
SH3YL1	ENSG00000035115.21	9.36e-08
LYRM7	ENSG00000186687.15	9.36e-08
OTUD7A	ENSG00000169918.9	9.45e-08
L2HGDH	ENSG00000087299.11	9.57e-08
CCBL2	ENSG00000137944.16	9.6e-08
KIAA1671	ENSG00000197077.12	9.65e-08
MOCS2	ENSG00000164172.18	9.85e-08
FCHO2	ENSG00000157107.13	9.87e-08
AP000577.2	ENSG00000280269.1	9.91e-08
RNF14	ENSG00000013561.17	9.95e-08
EPB41L5	ENSG00000115109.13	9.98e-08
NDFIP2	ENSG00000102471.13	1e-07
ATP6V1D	ENSG00000100554.11	1.01e-07
CLDN10	ENSG00000134873.9	1.01e-07
ATP5A1	ENSG00000152234.15	1.02e-07
NEBL	ENSG00000078114.18	1.02e-07
RP4-789D17.5	ENSG00000271914.1	1.03e-07
FBXO34	ENSG00000178974.9	1.03e-07
A1CF	ENSG00000148584.14	1.04e-07
NTN4	ENSG00000074527.11	1.04e-07
PRKCE	ENSG00000171132.13	1.04e-07
SMU1	ENSG00000122692.8	1.05e-07
TTC9	ENSG00000133985.2	1.05e-07
PRKD1	ENSG00000184304.14	1.06e-07
MFSD4	ENSG00000174514.12	1.07e-07
AR	ENSG00000169083.15	1.07e-07
VPS4B	ENSG00000119541.9	1.08e-07
ZNF704	ENSG00000164684.13	1.09e-07
COL22A1	ENSG00000169436.16	1.11e-07
TMEM159	ENSG00000011638.10	1.11e-07
CDKL2	ENSG00000138769.10	1.12e-07
TCTA	ENSG00000145022.4	1.12e-07
MPP5	ENSG00000072415.8	1.12e-07
GNG7	ENSG00000176533.12	1.12e-07
STOML2	ENSG00000165283.15	1.13e-07
IDNK	ENSG00000148057.15	1.15e-07
KIAA0825	ENSG00000185261.13	1.15e-07
RP11-423E7.2	ENSG00000279862.1	1.15e-07
DCTN6	ENSG00000104671.7	1.16e-07
APITD1	ENSG00000175279.21	1.16e-07
RIT1	ENSG00000143622.10	1.18e-07
SH3RF1	ENSG00000154447.14	1.18e-07
PELI2	ENSG00000139946.9	1.18e-07
SLC4A4	ENSG00000080493.13	1.19e-07
ABCB7	ENSG00000131269.15	1.23e-07
HLF	ENSG00000108924.13	1.27e-07
SIRT3	ENSG00000142082.14	1.27e-07
MYL3	ENSG00000160808.9	1.29e-07
FAM13B	ENSG00000031003.10	1.31e-07
TMEM170A	ENSG00000166822.12	1.32e-07
AC104654.2	ENSG00000234362.5	1.32e-07
RMND5A	ENSG00000153561.12	1.33e-07
TCIRG1	ENSG00000110719.9	1.33e-07
SLC16A4	ENSG00000168679.17	1.34e-07
C1orf228	ENSG00000198520.10	1.34e-07
STK32B	ENSG00000152953.12	1.34e-07
